# Supplementary material for: Bis[1-(eth­oxy­carbonyl­meth­yl)pyridinium] bis­(1,2-dicyano­ethene-1,2-dithiol­ato-κ2 S,S′)nickelate(II)
Source: Acta Crystallogr Sect E Struct Rep Online. 2012 Aug 4;68(Pt 9):m1151. doi: 10.1107/S1600536812033831 (PMC3435580; doi:10.1107/S1600536812033831)
Supplement: Supplementary file 1 [file e-68-m1151-sup1.cif]

##############################################################################
#                                                                            #
# This CIF contains the data in a paper accepted for publication in          #
# Acta Crystallographica Section E. It conforms to the requirements of       #
# Notes for Authors for Acta Crystallographica Section E, and has been       #
# peer reviewed under the auspices of the IUCr Commission on Journals.       #
#                                                                            #
# Full details of the Crystallographic Information File format               #
# are given in the paper "The Crystallographic Information File (CIF):       #
# a New Standard Archive File for Crystallography" by S. R. Hall, F. H.      #
# Allen and I. D. Brown [Acta Cryst. (1991), A47, 655-685].                  #
#                                                                            #
# The current version of the core CIF dictionary is obtainable from          #
# ftp://ftp.iucr.org/pub/cif_core.dic.                                       #
#                                                                            #
# Software is freely available for graphical display of the structure(s)     #
# in this CIF. For information consult the CIF software page                 #
# http://www.iucr.org/resources/cif/software.                                #
#                                                                            #
# This file may be used for bona fide research purposes within the           #
# scientific community so long as proper attribution is given to the journal # 
# article from which it was obtained.                                        #
#                                                                            #
##############################################################################
data_I
_audit_creation_method     SHELXL-97
_chemical_name_systematic
;
Bis[1-(ethoxycarbonylmethyl)pyridinium]
bis(1,2-dicyanoethene-1,2-dithiolato-\k^2^<i>S</i>,<i>S</i>')nickelate(II)
;
_chemical_name_common     ?
_chemical_formula_moiety     '2(C9 H12 N O2 +), C8 N4 Ni S4 2-'
_chemical_formula_sum     'C26 H24 N6 Ni O4 S4'
_chemical_formula_iupac     '(C9 H12 N O2)2 [Ni (C4 N2 S2)2 ]'
_chemical_formula_weight     671.46
_chemical_melting_point     ?
_symmetry_cell_setting     monoclinic
_symmetry_space_group_name_H-M     'P 21/c'
_symmetry_space_group_name_Hall     '-P 2ybc'
loop_
    _symmetry_equiv_pos_as_xyz
    'x, y, z'
    '-x, y+1/2, -z+1/2'
    '-x, -y, -z'
    'x, -y-1/2, z-1/2'
_cell_length_a     9.486(2)
_cell_length_b     19.542(5)
_cell_length_c     17.635(4)
_cell_angle_alpha     90.00
_cell_angle_beta     104.803(4)
_cell_angle_gamma     90.00
_cell_volume     3160.6(13)
_cell_formula_units_Z     4
_cell_measurement_reflns_used     1842
_cell_measurement_theta_min     2.39
_cell_measurement_theta_max     19.95
_cell_measurement_temperature     291(2)
_exptl_crystal_description     block
_exptl_crystal_colour     red-brown
_exptl_crystal_size_max     0.30
_exptl_crystal_size_mid     0.15
_exptl_crystal_size_min     0.10
_exptl_crystal_density_diffrn     1.411
_exptl_crystal_density_meas     ?
_exptl_crystal_density_method     'not measured'
_exptl_crystal_F_000     1384
_exptl_absorpt_coefficient_mu     0.919
_exptl_absorpt_correction_type     multi-scan
_exptl_absorpt_process_details     '(SADABS; Bruker, 2000)'
_exptl_absorpt_correction_T_min     0.7701
_exptl_absorpt_correction_T_max     0.9137
_exptl_special_details     ?
_diffrn_ambient_temperature     291(2)
_diffrn_radiation_type     'MoK\a'
_diffrn_radiation_wavelength     0.71073
_diffrn_radiation_source     'sealed tube'
_diffrn_radiation_monochromator     'graphite'
_diffrn_measurement_device_type     'Bruker SMART APEX CCD'
_diffrn_measurement_method     'phi and omega scans'
_diffrn_detector_area_resol_mean     ?
_diffrn_reflns_number     16888
_diffrn_reflns_av_R_equivalents     0.0258
_diffrn_reflns_av_sigmaI/netI     0.0262
_diffrn_reflns_theta_min     2.08
_diffrn_reflns_theta_max     26.00
_diffrn_reflns_theta_full     26.00
_diffrn_measured_fraction_theta_max     0.997
_diffrn_measured_fraction_theta_full     0.997
_diffrn_reflns_limit_h_min     -11
_diffrn_reflns_limit_h_max     11
_diffrn_reflns_limit_k_min     -24
_diffrn_reflns_limit_k_max     24
_diffrn_reflns_limit_l_min     -21
_diffrn_reflns_limit_l_max     12
_diffrn_standards_number     ?
_diffrn_standards_interval_count     ?
_diffrn_standards_interval_time     ?
_diffrn_standards_decay_%     ?
_refine_special_details
;
Refinement of <i>F</i>^2^ against ALL reflections. The weighted <i>R</i>-factor
<i>wR</i> and goodness of fit <i>S</i> are based on <i>F</i>^2^, conventional
<i>R</i>-factors <i>R</i> are based on <i>F</i>, with <i>F</i> set to zero for
negative <i>F</i>^2^. The threshold expression of <i>F</i>^2^ >
\s(<i>F</i>^2^) is used only for calculating <i>R</i>-factors(gt) <i>etc</i>.
and is not relevant to the choice of reflections for refinement.
<i>R</i>-factors based on <i>F</i>^2^ are statistically about twice as large
as those based on <i>F</i>, and <i>R</i>- factors based on ALL data will be
even larger.
;
_reflns_number_total     6200
_reflns_number_gt     5024
_reflns_threshold_expression     I>2sigma(I)
_refine_ls_structure_factor_coef     Fsqd
_refine_ls_matrix_type     full
_refine_ls_R_factor_all     0.0554
_refine_ls_R_factor_gt     0.0432
_refine_ls_wR_factor_gt     0.1099
_refine_ls_wR_factor_ref     0.1143
_refine_ls_goodness_of_fit_ref     1.024
_refine_ls_restrained_S_all     1.024
_refine_ls_number_reflns     6200
_refine_ls_number_parameters     370
_refine_ls_number_restraints     0
_refine_ls_hydrogen_treatment     constr
_refine_ls_weighting_scheme     calc
_refine_ls_weighting_details
             'calc w=1/[\s^2^(Fo^2^)+(0.06P)^2^+1.22P] where P=(Fo^2^+2Fc^2^)/3'
_atom_sites_solution_hydrogens     geom
_atom_sites_solution_primary     direct
_atom_sites_solution_secondary     difmap
_refine_ls_shift/su_max     0.000
_refine_ls_shift/su_mean     0.000
_refine_diff_density_max     0.179
_refine_diff_density_min     -0.339
_refine_ls_extinction_method     none
_refine_ls_extinction_coef     ?
loop_
    _atom_type_symbol
    _atom_type_description
    _atom_type_scat_dispersion_real
    _atom_type_scat_dispersion_imag
    _atom_type_scat_source
    'C' 'C' 0.0033 0.0016
                         'International Tables Vol C Tables 4.2.6.8 and 6.1.1.4'
    'H' 'H' 0.0000 0.0000
                         'International Tables Vol C Tables 4.2.6.8 and 6.1.1.4'
    'N' 'N' 0.0061 0.0033
                         'International Tables Vol C Tables 4.2.6.8 and 6.1.1.4'
    'O' 'O' 0.0106 0.0060
                         'International Tables Vol C Tables 4.2.6.8 and 6.1.1.4'
    'S' 'S' 0.1246 0.1234
                         'International Tables Vol C Tables 4.2.6.8 and 6.1.1.4'
    'Ni' 'Ni' 0.3393 1.1124
                         'International Tables Vol C Tables 4.2.6.8 and 6.1.1.4'
_computing_data_collection     'SMART (Bruker, 2000)'
_computing_cell_refinement     'SAINT (Bruker, 2000)'
_computing_data_reduction     'SAINT (Bruker, 2000)'
_computing_structure_solution     'SHELXTL (Sheldrick, 2008)'
_computing_structure_refinement     'SHELXTL (Sheldrick, 2008)'
_computing_molecular_graphics     'SHELXTL (Sheldrick, 2008)'
_computing_publication_material     'SHELXTL (Sheldrick, 2008)'
loop_
    _atom_site_type_symbol
    _atom_site_label
    _atom_site_fract_x
    _atom_site_fract_y
    _atom_site_fract_z
    _atom_site_U_iso_or_equiv
    _atom_site_adp_type
    _atom_site_calc_flag
    _atom_site_refinement_flags
    _atom_site_occupancy
    _atom_site_symmetry_multiplicity
    _atom_site_disorder_assembly
    _atom_site_disorder_group
    C C1 0.0092(3) 0.27127(15) 0.68082(18) 0.0574(7) Uani d . 1 1 . .
    H H1A -0.0512 0.2503 0.7105 0.069 Uiso d R 1 1 . .
    C C2 -0.0336(3) 0.27156(17) 0.60181(19) 0.0627(8) Uani d . 1 1 . .
    H H2A -0.1235 0.2499 0.5752 0.075 Uiso d R 1 1 . .
    C C3 0.0489(3) 0.30165(17) 0.5601(2) 0.0659(8) Uani d . 1 1 . .
    H H3A 0.0172 0.3019 0.5038 0.079 Uiso d R 1 1 . .
    C C4 0.1749(4) 0.33078(17) 0.5965(2) 0.0702(9) Uani d . 1 1 . .
    H H4A 0.2352 0.3526 0.5674 0.084 Uiso d R 1 1 . .
    C C5 0.2169(4) 0.33164(17) 0.67691(19) 0.0690(9) Uani d . 1 1 . .
    H H5A 0.3086 0.3513 0.7042 0.083 Uiso d R 1 1 . .
    C C6 0.1778(4) 0.29897(17) 0.80314(17) 0.0625(8) Uani d . 1 1 . .
    H H6A 0.2808 0.3076 0.8195 0.075 Uiso d R 1 1 . .
    H H6B 0.1605 0.2538 0.8202 0.075 Uiso d R 1 1 . .
    C C7 0.1028(4) 0.35080(17) 0.8425(2) 0.0656(8) Uani d . 1 1 . .
    C C8 0.0589(4) 0.37959(17) 0.9706(2) 0.0664(9) Uani d . 1 1 . .
    H H8A 0.0711 0.3532 1.0178 0.080 Uiso d R 1 1 . .
    H H8B -0.0422 0.3875 0.9456 0.080 Uiso d R 1 1 . .
    C C9 0.1514(4) 0.44077(17) 0.99563(19) 0.0657(8) Uani d . 1 1 . .
    H H9A 0.1085 0.4676 1.0295 0.099 Uiso d R 1 1 . .
    H H9B 0.2469 0.4261 1.0239 0.099 Uiso d R 1 1 . .
    H H9C 0.1585 0.4679 0.9514 0.099 Uiso d R 1 1 . .
    C C10 0.2726(4) 0.56883(17) 0.31523(19) 0.0632(8) Uani d . 1 1 . .
    H H10A 0.1770 0.5767 0.2817 0.076 Uiso d R 1 1 . .
    C C11 0.3033(4) 0.58304(16) 0.3941(2) 0.0678(9) Uani d . 1 1 . .
    H H11A 0.2314 0.6030 0.4171 0.081 Uiso d R 1 1 . .
    C C12 0.4402(4) 0.56894(17) 0.4396(2) 0.0664(8) Uani d . 1 1 . .
    H H12A 0.4628 0.5784 0.4948 0.080 Uiso d R 1 1 . .
    C C13 0.5375(3) 0.54072(16) 0.40850(19) 0.0608(7) Uani d . 1 1 . .
    H H13A 0.6330 0.5314 0.4413 0.073 Uiso d R 1 1 . .
    C C14 0.5035(3) 0.52757(16) 0.33203(18) 0.0605(7) Uani d . 1 1 . .
    H H14A 0.5737 0.5057 0.3094 0.073 Uiso d R 1 1 . .
    C C15 0.3445(4) 0.53147(17) 0.20264(18) 0.0658(8) Uani d . 1 1 . .
    H H15A 0.2409 0.5290 0.1813 0.079 Uiso d R 1 1 . .
    H H15B 0.3862 0.4883 0.1940 0.079 Uiso d R 1 1 . .
    C C16 0.4074(3) 0.58706(15) 0.16235(18) 0.0580(7) Uani d . 1 1 . .
    C C17 0.4174(4) 0.62653(17) 0.0371(2) 0.0668(9) Uani d . 1 1 . .
    H H17A 0.5182 0.6357 0.0617 0.080 Uiso d R 1 1 . .
    H H17B 0.3640 0.6688 0.0297 0.080 Uiso d R 1 1 . .
    C C18 0.4040(4) 0.59306(18) -0.03955(19) 0.0701(9) Uani d . 1 1 . .
    H H18A 0.4414 0.6207 -0.0750 0.105 Uiso d R 1 1 . .
    H H18B 0.4569 0.5507 -0.0301 0.105 Uiso d R 1 1 . .
    H H18C 0.3025 0.5838 -0.0622 0.105 Uiso d R 1 1 . .
    C C19 0.5736(3) 0.30442(17) 0.31581(18) 0.0586(7) Uani d . 1 1 . .
    C C20 0.7122(3) 0.27502(17) 0.34896(18) 0.0584(7) Uani d . 1 1 . .
    C C21 0.5209(3) 0.30770(16) 0.23727(18) 0.0600(7) Uani d . 1 1 . .
    C C22 0.6003(3) 0.27884(16) 0.18676(19) 0.0604(7) Uani d . 1 1 . .
    C C23 -0.0312(3) 0.43365(16) 0.27582(17) 0.0548(7) Uani d . 1 1 . .
    C C24 -0.1682(3) 0.46578(17) 0.24053(18) 0.0613(7) Uani d . 1 1 . .
    C C25 0.0161(3) 0.42632(17) 0.35483(17) 0.0570(7) Uani d . 1 1 . .
    C C26 -0.0736(3) 0.44181(17) 0.40549(19) 0.0614(8) Uani d . 1 1 . .
    N N1 0.1339(3) 0.30149(13) 0.71817(14) 0.0553(6) Uani d . 1 1 . .
    N N2 0.3757(3) 0.54281(13) 0.28536(14) 0.0578(6) Uani d . 1 1 . .
    N N3 0.8255(3) 0.25235(14) 0.37599(17) 0.0700(8) Uani d . 1 1 . .
    N N4 0.6599(3) 0.25557(15) 0.14504(16) 0.0668(7) Uani d . 1 1 . .
    N N5 -0.2783(3) 0.49033(15) 0.21326(16) 0.0651(7) Uani d . 1 1 . .
    N N6 -0.1470(3) 0.45396(14) 0.44550(16) 0.0645(7) Uani d . 1 1 . .
    Ni Ni1 0.27080(4) 0.370117(18) 0.29545(2) 0.05072(12) Uani d . 1 1 . .
    O O1 0.0043(3) 0.38524(11) 0.80562(13) 0.0695(6) Uani d . 1 1 . .
    O O2 0.1514(2) 0.34855(11) 0.91666(13) 0.0687(6) Uani d . 1 1 . .
    O O3 0.4846(2) 0.63080(11) 0.19261(12) 0.0618(5) Uani d . 1 1 . .
    O O4 0.3596(2) 0.57755(11) 0.08488(12) 0.0634(5) Uani d . 1 1 . .
    S S1 0.46957(8) 0.33440(4) 0.37583(4) 0.05255(18) Uani d . 1 1 . .
    S S2 0.35111(8) 0.34322(4) 0.19505(4) 0.05189(17) Uani d . 1 1 . .
    S S3 0.07449(8) 0.40886(4) 0.21465(4) 0.05150(18) Uani d . 1 1 . .
    S S4 0.18471(8) 0.38983(4) 0.39552(4) 0.05204(17) Uani d . 1 1 . .
loop_
    _atom_site_aniso_label
    _atom_site_aniso_U_11
    _atom_site_aniso_U_22
    _atom_site_aniso_U_33
    _atom_site_aniso_U_12
    _atom_site_aniso_U_13
    _atom_site_aniso_U_23
    C1 0.0555(17) 0.0526(16) 0.0653(18) -0.0082(13) 0.0176(14) -0.0130(14)
    C2 0.0542(17) 0.0706(19) 0.0645(19) -0.0201(15) 0.0173(14) -0.0173(15)
    C3 0.0540(17) 0.076(2) 0.0641(19) -0.0093(15) 0.0080(14) 0.0125(16)
    C4 0.076(2) 0.0659(19) 0.0649(19) -0.0291(17) 0.0112(16) 0.0117(16)
    C5 0.069(2) 0.0648(19) 0.0645(19) -0.0179(16) 0.0003(15) 0.0222(16)
    C6 0.0695(19) 0.0634(18) 0.0540(17) 0.0206(15) 0.0143(14) -0.0037(14)
    C7 0.0636(19) 0.0605(18) 0.069(2) 0.0149(15) 0.0098(16) -0.0188(16)
    C8 0.0626(19) 0.0677(19) 0.0623(18) 0.0139(15) 0.0036(15) -0.0193(15)
    C9 0.069(2) 0.0657(19) 0.0630(18) 0.0146(15) 0.0184(15) -0.0181(15)
    C10 0.0568(18) 0.0680(19) 0.0641(19) 0.0133(15) 0.0142(14) 0.0103(15)
    C11 0.076(2) 0.0582(18) 0.070(2) 0.0250(16) 0.0204(17) 0.0048(15)
    C12 0.067(2) 0.070(2) 0.0600(18) -0.0121(16) 0.0110(15) -0.0047(15)
    C13 0.0517(16) 0.0602(17) 0.068(2) -0.0049(14) 0.0108(14) 0.0073(15)
    C14 0.0603(18) 0.0642(18) 0.0600(18) 0.0098(14) 0.0207(14) 0.0131(14)
    C15 0.077(2) 0.0613(18) 0.0574(17) -0.0215(16) 0.0140(15) -0.0099(14)
    C16 0.0610(18) 0.0534(16) 0.0593(17) -0.0091(14) 0.0150(14) -0.0094(14)
    C17 0.068(2) 0.0584(18) 0.069(2) -0.0180(15) 0.0078(16) 0.0077(15)
    C18 0.075(2) 0.069(2) 0.0642(19) -0.0213(16) 0.0149(16) 0.0186(16)
    C19 0.0442(15) 0.0707(19) 0.0624(18) 0.0064(13) 0.0161(13) 0.0019(15)
    C20 0.0495(17) 0.0670(18) 0.0581(17) 0.0027(14) 0.0124(13) -0.0007(14)
    C21 0.0587(17) 0.0632(18) 0.0604(18) 0.0127(14) 0.0197(14) 0.0052(14)
    C22 0.0602(18) 0.0597(17) 0.0644(18) 0.0173(14) 0.0216(15) 0.0124(14)
    C23 0.0404(14) 0.0676(18) 0.0581(17) 0.0016(12) 0.0156(12) 0.0073(14)
    C24 0.0545(18) 0.0698(19) 0.0603(18) 0.0118(15) 0.0162(14) 0.0024(15)
    C25 0.0513(16) 0.0680(18) 0.0525(16) 0.0062(13) 0.0147(13) -0.0072(14)
    C26 0.0574(17) 0.0676(19) 0.0597(18) 0.0142(15) 0.0161(14) -0.0068(15)
    N1 0.0528(13) 0.0582(14) 0.0528(14) 0.0015(11) 0.0095(11) -0.0033(11)
    N2 0.0492(14) 0.0653(15) 0.0577(14) -0.0080(11) 0.0111(11) -0.0050(12)
    N3 0.0570(15) 0.0670(16) 0.0742(18) 0.0118(13) -0.0050(13) -0.0157(14)
    N4 0.0655(16) 0.0733(17) 0.0619(16) 0.0269(14) 0.0173(13) 0.0104(13)
    N5 0.0482(14) 0.0825(18) 0.0672(16) 0.0142(13) 0.0193(12) 0.0097(14)
    N6 0.0625(16) 0.0694(16) 0.0616(15) 0.0164(13) 0.0158(13) -0.0141(13)
    Ni1 0.0489(2) 0.0502(2) 0.0536(2) 0.00300(15) 0.01412(16) -0.00066(15)
    O1 0.0652(13) 0.0641(13) 0.0718(14) 0.0178(11) 0.0039(11) -0.0198(11)
    O2 0.0707(14) 0.0654(13) 0.0651(14) 0.0163(11) 0.0085(11) -0.0224(11)
    O3 0.0625(13) 0.0630(12) 0.0574(12) -0.0164(10) 0.0107(10) 0.0014(10)
    O4 0.0693(13) 0.0660(13) 0.0569(12) -0.0244(11) 0.0195(10) -0.0107(10)
    S1 0.0502(4) 0.0529(4) 0.0540(4) 0.0037(3) 0.0124(3) -0.0015(3)
    S2 0.0501(4) 0.0523(4) 0.0540(4) 0.0045(3) 0.0146(3) 0.0007(3)
    S3 0.0488(4) 0.0529(4) 0.0534(4) 0.0041(3) 0.0141(3) -0.0008(3)
    S4 0.0503(4) 0.0528(4) 0.0531(4) 0.0035(3) 0.0135(3) -0.0010(3)
_geom_special_details
;
All e.s.d.'s (except the e.s.d. in the dihedral angle between two l.s. planes)
are estimated using the full covariance matrix. The cell e.s.d.'s are taken
into account individually in the estimation of e.s.d.'s in distances, angles
and torsion angles; correlations between e.s.d.'s in cell parameters are only
used when they are defined by crystal symmetry. An approximate (isotropic)
treatment of cell e.s.d.'s is used for estimating e.s.d.'s involving l.s.
planes.
;
loop_
    _geom_bond_atom_site_label_1
    _geom_bond_atom_site_label_2
    _geom_bond_site_symmetry_2
    _geom_bond_distance
    _geom_bond_publ_flag
    C1 N1 . 1.335(4) ?
    C1 C2 . 1.348(4) ?
    C1 H1A . 0.9601 ?
    C2 C3 . 1.340(4) ?
    C2 H2A . 0.9600 ?
    C3 C4 . 1.331(4) ?
    C3 H3A . 0.9599 ?
    C4 C5 . 1.372(5) ?
    C4 H4A . 0.9600 ?
    C5 N1 . 1.338(4) ?
    C5 H5A . 0.9601 ?
    C6 N1 . 1.450(4) ?
    C6 C7 . 1.506(4) ?
    C6 H6A . 0.9600 ?
    C6 H6B . 0.9599 ?
    C7 O1 . 1.200(4) ?
    C7 O2 . 1.271(4) ?
    C8 C9 . 1.482(5) ?
    C8 O2 . 1.572(4) ?
    C8 H8A . 0.9600 ?
    C8 H8B . 0.9600 ?
    C9 H9A . 0.9600 ?
    C9 H9B . 0.9600 ?
    C9 H9C . 0.9600 ?
    C10 N2 . 1.325(4) ?
    C10 C11 . 1.375(5) ?
    C10 H10A . 0.9600 ?
    C11 C12 . 1.369(5) ?
    C11 H11A . 0.9600 ?
    C12 C13 . 1.310(5) ?
    C12 H12A . 0.9601 ?
    C13 C14 . 1.329(4) ?
    C13 H13A . 0.9600 ?
    C14 N2 . 1.314(4) ?
    C14 H14A . 0.9599 ?
    C15 N2 . 1.430(4) ?
    C15 C16 . 1.502(4) ?
    C15 H15A . 0.9601 ?
    C15 H15B . 0.9599 ?
    C16 O3 . 1.163(3) ?
    C16 O4 . 1.338(4) ?
    C17 O4 . 1.471(4) ?
    C17 C18 . 1.478(5) ?
    C17 H17A . 0.9600 ?
    C17 H17B . 0.9598 ?
    C18 H18A . 0.9600 ?
    C18 H18B . 0.9600 ?
    C18 H18C . 0.9600 ?
    C19 C21 . 1.349(4) ?
    C19 C20 . 1.417(4) ?
    C19 S1 . 1.723(3) ?
    C20 N3 . 1.148(4) ?
    C21 C22 . 1.422(4) ?
    C21 S2 . 1.737(3) ?
    C22 N4 . 1.132(4) ?
    C23 C25 . 1.358(4) ?
    C23 C24 . 1.435(4) ?
    C23 S3 . 1.719(3) ?
    C24 N5 . 1.138(4) ?
    C25 C26 . 1.415(4) ?
    C25 S4 . 1.730(3) ?
    C26 N6 . 1.136(4) ?
    Ni1 S4 . 2.1599(9) ?
    Ni1 S2 . 2.1636(9) ?
    Ni1 S1 . 2.1647(9) ?
    Ni1 S3 . 2.1714(9) ?
loop_
    _geom_angle_atom_site_label_1
    _geom_angle_atom_site_label_2
    _geom_angle_atom_site_label_3
    _geom_angle_site_symmetry_1
    _geom_angle_site_symmetry_3
    _geom_angle
    _geom_angle_publ_flag
    N1 C1 C2 . . 120.2(3) ?
    N1 C1 H1A . . 119.7 ?
    C2 C1 H1A . . 120.1 ?
    C3 C2 C1 . . 120.4(3) ?
    C3 C2 H2A . . 119.7 ?
    C1 C2 H2A . . 119.9 ?
    C4 C3 C2 . . 120.0(3) ?
    C4 C3 H3A . . 120.1 ?
    C2 C3 H3A . . 119.8 ?
    C3 C4 C5 . . 119.5(3) ?
    C3 C4 H4A . . 121.0 ?
    C5 C4 H4A . . 119.4 ?
    N1 C5 C4 . . 120.1(3) ?
    N1 C5 H5A . . 119.2 ?
    C4 C5 H5A . . 120.6 ?
    N1 C6 C7 . . 114.1(3) ?
    N1 C6 H6A . . 107.8 ?
    C7 C6 H6A . . 108.0 ?
    N1 C6 H6B . . 109.2 ?
    C7 C6 H6B . . 109.5 ?
    H6A C6 H6B . . 108.0 ?
    O1 C7 O2 . . 127.2(3) ?
    O1 C7 C6 . . 121.4(3) ?
    O2 C7 C6 . . 111.2(3) ?
    C9 C8 O2 . . 96.4(3) ?
    C9 C8 H8A . . 104.2 ?
    O2 C8 H8A . . 110.7 ?
    C9 C8 H8B . . 116.9 ?
    O2 C8 H8B . . 115.5 ?
    H8A C8 H8B . . 111.7 ?
    C8 C9 H9A . . 108.3 ?
    C8 C9 H9B . . 108.8 ?
    H9A C9 H9B . . 109.5 ?
    C8 C9 H9C . . 111.3 ?
    H9A C9 H9C . . 109.5 ?
    H9B C9 H9C . . 109.5 ?
    N2 C10 C11 . . 119.5(3) ?
    N2 C10 H10A . . 119.6 ?
    C11 C10 H10A . . 120.9 ?
    C12 C11 C10 . . 118.4(3) ?
    C12 C11 H11A . . 120.3 ?
    C10 C11 H11A . . 121.3 ?
    C13 C12 C11 . . 120.3(3) ?
    C13 C12 H12A . . 120.5 ?
    C11 C12 H12A . . 119.2 ?
    C12 C13 C14 . . 119.5(3) ?
    C12 C13 H13A . . 119.0 ?
    C14 C13 H13A . . 121.5 ?
    N2 C14 C13 . . 122.5(3) ?
    N2 C14 H14A . . 117.9 ?
    C13 C14 H14A . . 119.6 ?
    N2 C15 C16 . . 111.5(2) ?
    N2 C15 H15A . . 109.4 ?
    C16 C15 H15A . . 110.0 ?
    N2 C15 H15B . . 108.1 ?
    C16 C15 H15B . . 109.4 ?
    H15A C15 H15B . . 108.4 ?
    O3 C16 O4 . . 125.5(3) ?
    O3 C16 C15 . . 126.4(3) ?
    O4 C16 C15 . . 108.1(2) ?
    O4 C17 C18 . . 106.1(2) ?
    O4 C17 H17A . . 109.7 ?
    C18 C17 H17A . . 109.9 ?
    O4 C17 H17B . . 112.1 ?
    C18 C17 H17B . . 109.7 ?
    H17A C17 H17B . . 109.3 ?
    C17 C18 H18A . . 112.8 ?
    C17 C18 H18B . . 107.7 ?
    H18A C18 H18B . . 109.5 ?
    C17 C18 H18C . . 107.9 ?
    H18A C18 H18C . . 109.5 ?
    H18B C18 H18C . . 109.5 ?
    C21 C19 C20 . . 120.3(3) ?
    C21 C19 S1 . . 119.6(2) ?
    C20 C19 S1 . . 120.1(2) ?
    N3 C20 C19 . . 178.8(4) ?
    C19 C21 C22 . . 120.5(3) ?
    C19 C21 S2 . . 121.3(2) ?
    C22 C21 S2 . . 118.1(2) ?
    N4 C22 C21 . . 178.1(4) ?
    C25 C23 C24 . . 121.1(3) ?
    C25 C23 S3 . . 121.4(2) ?
    C24 C23 S3 . . 117.4(2) ?
    N5 C24 C23 . . 178.6(4) ?
    C23 C25 C26 . . 122.1(3) ?
    C23 C25 S4 . . 119.8(2) ?
    C26 C25 S4 . . 117.9(2) ?
    N6 C26 C25 . . 179.2(4) ?
    C1 N1 C5 . . 119.8(3) ?
    C1 N1 C6 . . 118.6(3) ?
    C5 N1 C6 . . 121.5(3) ?
    C14 N2 C10 . . 119.7(3) ?
    C14 N2 C15 . . 121.4(3) ?
    C10 N2 C15 . . 119.0(3) ?
    S4 Ni1 S2 . . 176.02(3) ?
    S4 Ni1 S1 . . 88.30(3) ?
    S2 Ni1 S1 . . 91.58(3) ?
    S4 Ni1 S3 . . 91.96(3) ?
    S2 Ni1 S3 . . 88.28(3) ?
    S1 Ni1 S3 . . 178.30(3) ?
    C7 O2 C8 . . 119.8(2) ?
    C16 O4 C17 . . 114.6(2) ?
    C19 S1 Ni1 . . 104.30(11) ?
    C21 S2 Ni1 . . 103.18(11) ?
    C23 S3 Ni1 . . 103.07(10) ?
    C25 S4 Ni1 . . 103.71(10) ?
loop_
    _geom_torsion_atom_site_label_1
    _geom_torsion_atom_site_label_2
    _geom_torsion_atom_site_label_3
    _geom_torsion_atom_site_label_4
    _geom_torsion_site_symmetry_1
    _geom_torsion_site_symmetry_2
    _geom_torsion_site_symmetry_3
    _geom_torsion_site_symmetry_4
    _geom_torsion
    _geom_torsion_publ_flag
    N1 C1 C2 C3 . . . . 0.5(5) ?
    C1 C2 C3 C4 . . . . 0.9(6) ?
    C2 C3 C4 C5 . . . . -2.1(6) ?
    C3 C4 C5 N1 . . . . 2.1(6) ?
    N1 C6 C7 O1 . . . . 7.7(5) ?
    N1 C6 C7 O2 . . . . -176.5(3) ?
    N2 C10 C11 C12 . . . . -0.7(5) ?
    C10 C11 C12 C13 . . . . -2.0(5) ?
    C11 C12 C13 C14 . . . . 1.8(5) ?
    C12 C13 C14 N2 . . . . 1.1(5) ?
    N2 C15 C16 O3 . . . . 7.5(5) ?
    N2 C15 C16 O4 . . . . -172.8(3) ?
    C20 C19 C21 C22 . . . . 3.0(5) ?
    S1 C19 C21 C22 . . . . -175.5(3) ?
    C20 C19 C21 S2 . . . . 179.8(2) ?
    S1 C19 C21 S2 . . . . 1.3(4) ?
    C24 C23 C25 C26 . . . . 8.0(5) ?
    S3 C23 C25 C26 . . . . -175.3(3) ?
    C24 C23 C25 S4 . . . . -177.9(2) ?
    C2 C1 N1 C5 . . . . -0.5(5) ?
    C2 C1 N1 C6 . . . . -178.8(3) ?
    C4 C5 N1 C1 . . . . -0.8(5) ?
    C4 C5 N1 C6 . . . . 177.4(3) ?
    C7 C6 N1 C1 . . . . -80.3(4) ?
    C7 C6 N1 C5 . . . . 101.4(4) ?
    C13 C14 N2 C10 . . . . -3.8(5) ?
    C13 C14 N2 C15 . . . . 176.6(3) ?
    C11 C10 N2 C14 . . . . 3.5(5) ?
    C11 C10 N2 C15 . . . . -176.9(3) ?
    C16 C15 N2 C14 . . . . -79.4(4) ?
    C16 C15 N2 C10 . . . . 101.0(4) ?
    O1 C7 O2 C8 . . . . 15.0(6) ?
    C6 C7 O2 C8 . . . . -160.4(3) ?
    C9 C8 O2 C7 . . . . -107.1(3) ?
    O3 C16 O4 C17 . . . . 2.3(5) ?
    C15 C16 O4 C17 . . . . -177.4(3) ?
    C18 C17 O4 C16 . . . . 157.6(3) ?
    C21 C19 S1 Ni1 . . . . 0.1(3) ?
    C20 C19 S1 Ni1 . . . . -178.4(2) ?
    S4 Ni1 S1 C19 . . . . 174.96(12) ?
    C19 C21 S2 Ni1 . . . . -2.0(3) ?
    S1 Ni1 S2 C21 . . . . 1.54(12) ?
    S3 Ni1 S2 C21 . . . . 179.84(12) ?
    C25 C23 S3 Ni1 . . . . -0.2(3) ?
    C24 C23 S3 Ni1 . . . . 176.6(2) ?
    S4 Ni1 S3 C23 . . . . 1.13(11) ?
    C23 C25 S4 Ni1 . . . . 2.0(3) ?
    C26 C25 S4 Ni1 . . . . 176.3(2) ?
    S1 Ni1 S4 C25 . . . . 176.70(12) ?
    S3 Ni1 S4 C25 . . . . -1.61(12) ?
loop_
    _geom_hbond_atom_site_label_D
    _geom_hbond_atom_site_label_H
    _geom_hbond_atom_site_label_A
    _geom_hbond_site_symmetry_A
    _geom_hbond_distance_DH
    _geom_hbond_distance_HA
    _geom_hbond_distance_DA
    _geom_hbond_angle_DHA
    C10 H10A O1 3_566 0.96 2.13 3.064(4) 164
    C13 H13A N6 1_655 0.96 2.57 3.357(4) 140
    C15 H15B S2 . 0.96 2.86 3.680(3) 145
data_global
_journal_date_recd_electronic     2012-07-09
_journal_date_accepted     2012-07-28
_journal_name_full     'Acta Crystallographica, Section E'
_journal_year     2012
_journal_volume     68
_journal_issue      9
_journal_page_first     m1151
_journal_page_last     m1151
_journal_paper_category     QM
_journal_paper_doi     10.1107/S1600536812033831
_journal_coeditor_code     BX2420
_publ_contact_author_name     'Cheng-jian Yang'
_publ_contact_author_address
;
Department of Immunology and Rheumatology
the Second People's Hospital of Wuxi
Wuxi 214002
People's Republic of China
;
_publ_contact_author_email     'yangcj12@126.com'
_publ_contact_author_fax     '+86-510-66688110'
_publ_contact_author_phone     '+86-510-66681391'
_publ_section_title
;
Bis[1-(ethoxycarbonylmethyl)pyridinium]
bis(1,2-dicyanoethene-1,2-dithiolato-\k^2^<i>S</i>,<i>S</i>')nickelate(II)
;
loop_
    _publ_author_name
    _publ_author_footnote
    _publ_author_address
    'Ren, Tian-li' ?
;
Department of Immunology and Rheumatology
the Second People's Hospital of Wuxi, Wuxi 214002, People's Republic of China
;
    'Yang, Cheng-jian' .
;
Department of Immunology and Rheumatology
the Second People's Hospital of Wuxi, Wuxi 214002, People's Republic of China
;
    'Fang, De-yu' .
;
Department of Immunology and Rheumatology
the Second People's Hospital of Wuxi, Wuxi 214002, People's Republic of China
;
    'Shi, Guo-xun' .
;
Department of Immunology and Rheumatology
the Second People's Hospital of Wuxi, Wuxi 214002, People's Republic of China
;
    'Zhu, Xue' .
;
Key Laboratory of Nuclear Medicine, Ministry of Health,
Jiangsu Key Laboratory of Molecular Nuclear Medicine,
Jiangsu Institute of Nuclear Medicine. Wuxi 214063
People's Republic of China
;
