# Supplementary material for: Bis[1-(eth­oxy­carbonyl­meth­yl)pyridinium] bis­(1,2-dicyano­ethene-1,2-dithiol­ato-κ2 S,S′)nickelate(II)
Source: Acta Crystallogr Sect E Struct Rep Online. 2012 Aug 4;68(Pt 9):m1151. doi: 10.1107/S1600536812033831 (PMC3435580; doi:10.1107/S1600536812033831)
Supplement: Supplementary file 2 [file e-68-m1151-Isup2.hkl]

# 
# h,k,l, Fc-squared, Fo-squared, sigma(Fo-squared) and status flag 
# 
data_I
_shelx_title ' 11 in P2(1)/c' 
_shelx_refln_list_code          4 
_shelx_F_calc_maximum      325.26 
_exptl_crystal_F_000      1384.00 
_reflns_d_resolution_high  0.8107 
 
loop_ 
 _symmetry_equiv_pos_as_xyz 
 'x, y, z' 
 '-x, y+1/2, -z+1/2' 
 '-x, -y, -z' 
 'x, -y-1/2, z-1/2' 
 
_cell_length_a     9.4857 
_cell_length_b    19.5425 
_cell_length_c    17.6350 
_cell_angle_alpha  90.000 
_cell_angle_beta  104.803 
_cell_angle_gamma  90.000 
 
_shelx_F_squared_multiplier     1.000 
 
loop_ 
 _refln_index_h 
 _refln_index_k 
 _refln_index_l 
 _refln_F_squared_calc 
 _refln_F_squared_meas 
 _refln_F_squared_sigma 
 _refln_observed_status 
   1   0   0      404.29      424.19      6.99 o 
   2   0   0     1116.28     1123.57     15.14 o 
   3   0   0       26.62       96.48     30.69 o 
   4   0   0     1169.53     1447.70     36.18 o 
   5   0   0      228.46      322.93     45.25 o 
   6   0   0     1241.57     1291.06     20.71 o 
   7   0   0      161.76      205.23     22.43 o 
   8   0   0        1.58       32.46      5.44 o 
   9   0   0     1747.00     1699.23     29.31 o 
  10   0   0      139.92      133.74      8.88 o 
  11   0   0      771.48      739.89     25.20 o 
   1   1   0    16794.54    16474.60    136.10 o 
   2   1   0    31798.64    30577.68     25.05 o 
   3   1   0     2472.81     2564.45     18.59 o 
   4   1   0      417.88      405.57     26.11 o 
   5   1   0      307.96      318.55     15.42 o 
   6   1   0      228.36      247.08     18.02 o 
   7   1   0      138.57      142.23      8.02 o 
   8   1   0      166.76      196.34     10.31 o 
   9   1   0      311.77      313.01     40.86 o 
  10   1   0      587.88      526.53      5.11 o 
  11   1   0       12.65       60.65     27.73 o 
   0   2   0      137.96      160.16     32.88 o 
   1   2   0      561.58      627.47     18.49 o 
   2   2   0       12.94       16.68      4.47 o 
   3   2   0      160.23      214.48     16.05 o 
   4   2   0      141.80      144.74     14.00 o 
   5   2   0      122.88      172.50     14.02 o 
   6   2   0      519.52      547.19     23.72 o 
   7   2   0       13.94       31.75     18.50 o 
   8   2   0        0.83        7.41      4.42 o 
   9   2   0      116.68      154.62     20.39 o 
  10   2   0        6.19        7.21      8.71 o 
  11   2   0        8.83       15.84     20.03 o 
   1   3   0     4553.82     4862.85     95.53 o 
   2   3   0    11544.72    11327.53     60.17 o 
   3   3   0     2200.17     2216.23     56.82 o 
   4   3   0     1071.87     1159.26     26.74 o 
   5   3   0     1209.08     1271.12     16.75 o 
   6   3   0       15.02       45.09     24.14 o 
   7   3   0      122.44      141.99     19.92 o 
   8   3   0        3.96        4.37      5.68 o 
   9   3   0      111.59      115.26     10.55 o 
  10   3   0      515.65      474.70     19.04 o 
  11   3   0       22.62       37.28     15.14 o 
   0   4   0    50787.68    50800.67    130.79 o 
   1   4   0       18.65       39.15      6.63 o 
   2   4   0      600.71      553.93     20.53 o 
   3   4   0       11.95       13.81      2.91 o 
   4   4   0     2780.43     2843.26     18.82 o 
   5   4   0      633.84      755.22     13.12 o 
   6   4   0      725.43      708.56     11.79 o 
   7   4   0       31.79       29.24     14.79 o 
   8   4   0        2.36       15.60     11.25 o 
   9   4   0      240.93      282.76     17.63 o 
  10   4   0        5.76       14.39     29.93 o 
  11   4   0      316.02      324.92      9.63 o 
   1   5   0   105797.21   102558.84    516.29 o 
   2   5   0     1831.92     1776.93     18.21 o 
   3   5   0      298.01      313.39     22.06 o 
   4   5   0      892.05      873.87     10.70 o 
   5   5   0      154.70      169.21     17.61 o 
   6   5   0       70.16       71.71      6.45 o 
   7   5   0      126.77      142.04     10.43 o 
   8   5   0      129.02      124.20     20.54 o 
   9   5   0      460.16      442.17     18.37 o 
  10   5   0      479.70      487.87     18.12 o 
  11   5   0        7.43       13.57     16.51 o 
   0   6   0     3145.84     3188.89     22.10 o 
   1   6   0    14194.71    13584.00    216.26 o 
   2   6   0      957.25      955.42     15.25 o 
   3   6   0     6050.18     6088.72     21.10 o 
   4   6   0      381.51      437.61     12.06 o 
   5   6   0     1663.35     1573.97     34.70 o 
   6   6   0      384.67      373.93     12.82 o 
   7   6   0       48.49       51.34     13.36 o 
   8   6   0      712.32      684.84     19.87 o 
   9   6   0       88.39      116.21     14.89 o 
  10   6   0      197.36      199.20     12.98 o 
   1   7   0       98.58      239.71     41.72 o 
   2   7   0     4017.93     3876.98     18.48 o 
   3   7   0     1716.40     1732.95     31.25 o 
   4   7   0     1695.96     1674.04     63.15 o 
   5   7   0      708.02      797.63     35.15 o 
   6   7   0      158.24      154.51     19.40 o 
   7   7   0      357.92      353.29     13.97 o 
   8   7   0      656.65      757.86    119.04 o 
   9   7   0      375.27      343.41     30.26 o 
  10   7   0      252.23      222.99     26.65 o 
   0   8   0      803.56      985.29     21.81 o 
   1   8   0      126.29      172.92     20.87 o 
   2   8   0     7301.87     7066.37     66.90 o 
   3   8   0     1107.91     1102.58     67.40 o 
   4   8   0     3324.53     3311.37     21.79 o 
   5   8   0      121.90      157.90     21.69 o 
   6   8   0       59.39       81.20     19.49 o 
   7   8   0      407.53      390.18     11.29 o 
   8   8   0       60.65       68.79      4.93 o 
   9   8   0      385.37      336.69     20.28 o 
  10   8   0       51.36       49.37     22.47 o 
   1   9   0     2010.14     1907.31      9.90 o 
   2   9   0     8657.67     8925.37     43.76 o 
   3   9   0     1972.83     1962.88     33.55 o 
   4   9   0       36.15       38.45      7.12 o 
   5   9   0      829.05      772.44     12.13 o 
   6   9   0     1038.71     1010.27     16.59 o 
   7   9   0      432.76      450.73     13.84 o 
   8   9   0      162.44      216.59     18.64 o 
   9   9   0      158.51      225.37     22.30 o 
  10   9   0       16.02       31.13     21.49 o 
   0  10   0     2841.50     2957.51     22.74 o 
   1  10   0     1980.20     2077.37     55.50 o 
   2  10   0      485.84      497.22     13.29 o 
   3  10   0        0.82       37.75      8.13 o 
   4  10   0       85.31       94.27      3.79 o 
   5  10   0      298.44      284.29     39.24 o 
   6  10   0      855.84      874.92     13.98 o 
   7  10   0        0.84       11.54     23.87 o 
   8  10   0      616.99      583.68     14.02 o 
   9  10   0       41.09       45.72      3.68 o 
  10  10   0      239.14      267.32     25.01 o 
   1  11   0      867.57      886.42     51.90 o 
   2  11   0     1678.76     1678.88      7.85 o 
   3  11   0     1240.80     1325.37     17.90 o 
   4  11   0      104.23      110.89      4.42 o 
   5  11   0      314.07      345.62     19.22 o 
   6  11   0      104.91      109.09     16.02 o 
   7  11   0        1.71       49.61     28.83 o 
   8  11   0      676.35      597.28     22.86 o 
   9  11   0      237.17      229.87     19.09 o 
  10  11   0       33.71       29.71     12.98 o 
   0  12   0      136.77      246.83     25.96 o 
   1  12   0      176.29      187.43      2.97 o 
   2  12   0     1077.12     1123.10     14.87 o 
   3  12   0      190.96      210.54      8.63 o 
   4  12   0     1337.69     1334.52     52.24 o 
   5  12   0        0.91       43.18     12.45 o 
   6  12   0      104.65      175.32     22.10 o 
   7  12   0      977.54      953.61     23.43 o 
   8  12   0      117.20      172.17     25.89 o 
   9  12   0      412.00      390.59      5.98 o 
   1  13   0      791.96      822.11     43.26 o 
   2  13   0      281.57      272.56      8.16 o 
   3  13   0     3406.98     3186.51     14.52 o 
   4  13   0      334.69      356.18     14.26 o 
   5  13   0      203.61      198.70     12.55 o 
   6  13   0      356.24      337.67     20.82 o 
   7  13   0      435.25      389.72     12.27 o 
   8  13   0      703.44      656.18     22.19 o 
   9  13   0       35.19       33.41      1.89 o 
   0  14   0        2.53       63.98     15.73 o 
   1  14   0       10.20        7.78      6.42 o 
   2  14   0      114.57      139.87     12.61 o 
   3  14   0     1592.93     1536.73      8.52 o 
   4  14   0       45.16       49.59     16.29 o 
   5  14   0      399.20      404.23     19.56 o 
   6  14   0      655.80      626.69     15.68 o 
   7  14   0      321.44      306.08      7.88 o 
   8  14   0      266.05      276.78     16.14 o 
   9  14   0       12.84       21.73     10.79 o 
   1  15   0       90.63       87.94      7.34 o 
   2  15   0      157.34      183.87     11.55 o 
   3  15   0     1194.62     1130.44     12.75 o 
   4  15   0      156.55      190.33     10.58 o 
   5  15   0      215.76      197.96     11.66 o 
   6  15   0       37.24       45.90     15.83 o 
   7  15   0        6.53       18.55      5.73 o 
   8  15   0      302.69      338.29     32.46 o 
   0  16   0       16.60       69.00     31.17 o 
   1  16   0       70.91       67.32      6.26 o 
   2  16   0      792.95      736.18     65.92 o 
   3  16   0        9.12       10.21     10.38 o 
   4  16   0     1605.62     1531.21     29.19 o 
   5  16   0        0.70        3.72      7.99 o 
   6  16   0      153.32      157.37     19.46 o 
   7  16   0      686.30      671.44     17.66 o 
   8  16   0       22.12       76.13     17.95 o 
   1  17   0       19.44       46.41      5.91 o 
   2  17   0       54.58       67.64      8.19 o 
   3  17   0     1076.12     1040.72     65.96 o 
   4  17   0      570.06      610.02     17.83 o 
   5  17   0       77.79       82.77      9.32 o 
   6  17   0       30.63       26.64     37.64 o 
   7  17   0      626.26      596.12     32.84 o 
   8  17   0      496.26      476.21      3.58 o 
   0  18   0        9.41       44.34     27.68 o 
   1  18   0       19.61       23.21      7.02 o 
   2  18   0       60.16       65.10     11.02 o 
   3  18   0      140.57      144.96      8.62 o 
   4  18   0       21.07       21.70     10.52 o 
   5  18   0      232.35      227.66     16.12 o 
   6  18   0      259.35      302.78     19.98 o 
   7  18   0       10.98       10.47      4.06 o 
   1  19   0       44.25       47.05      6.27 o 
   2  19   0      142.63      129.94     18.51 o 
   3  19   0      127.75      137.34     23.91 o 
   4  19   0      408.90      401.88      6.69 o 
   5  19   0       83.62       77.93      4.39 o 
   6  19   0        4.69        5.36     18.68 o 
   0  20   0      108.54       99.25      7.45 o 
   1  20   0      162.63      153.12      9.29 o 
   2  20   0       10.36       12.03      4.52 o 
   3  20   0      128.37      146.58     17.36 o 
   4  20   0      830.18      788.35     13.64 o 
   5  20   0       34.39       41.10     10.99 o 
   6  20   0       59.26       50.55      6.53 o 
   1  21   0       41.47       45.52     13.27 o 
   2  21   0        3.60        5.75      3.54 o 
   3  21   0      268.91      242.41      7.63 o 
   4  21   0      146.16      139.85      7.96 o 
   5  21   0      571.56      519.20     19.89 o 
   0  22   0       21.97       33.95     20.38 o 
   1  22   0        7.28        7.91      9.68 o 
   2  22   0        3.37       48.79     11.90 o 
   3  22   0       94.81      105.81     33.36 o 
   4  22   0       52.20       50.92      8.25 o 
   1  23   0       16.33       16.52      4.86 o 
   2  23   0       19.87       26.16     11.38 o 
   3  23   0        2.77        8.10     11.52 o 
   0  24   0      216.89      228.26     20.16 o 
   1  24   0      113.11      101.31     17.74 o 
 -11   1   1      161.04      143.38     16.66 o 
 -10   1   1      654.98      598.23     19.28 o 
  -9   1   1       49.77       46.97     20.89 o 
  -8   1   1        1.47        1.93     20.34 o 
  -7   1   1      546.36      546.91     15.36 o 
  -6   1   1       26.58       54.89     42.10 o 
  -5   1   1     1025.46      992.23      8.97 o 
  -4   1   1      316.96      337.27     13.13 o 
  -3   1   1     2582.78     2599.70    106.96 o 
  -2   1   1    11440.81    11222.77    179.89 o 
  -1   1   1    14916.32    14345.28     69.11 o 
   1   1   1    14603.96    14302.79    113.58 o 
   2   1   1    15955.18    15420.27     90.49 o 
   3   1   1     3758.80     3752.41     24.43 o 
   4   1   1    13277.54    12922.84     68.37 o 
   5   1   1      179.70      289.01     34.19 o 
   6   1   1      241.30      279.42     22.53 o 
   7   1   1        3.81       41.41     23.58 o 
   8   1   1      344.88      355.39     22.43 o 
   9   1   1        2.05        2.31     15.93 o 
  10   1   1      433.13      396.05     43.34 o 
  11   1   1        4.89        5.54      5.13 o 
 -11   2   1     1005.34      928.44     17.37 o 
 -10   2   1      579.58      537.76      8.16 o 
  -9   2   1      447.06      454.56     18.34 o 
  -8   2   1      104.17      104.24     25.88 o 
  -7   2   1       61.86      141.71     23.71 o 
  -6   2   1     1074.70      983.53     16.70 o 
  -5   2   1      363.36      371.25     21.05 o 
  -4   2   1      737.09      747.81     17.77 o 
  -3   2   1      424.83      472.06     15.68 o 
  -2   2   1    20096.64    19578.17     65.24 o 
  -1   2   1      667.30      641.54      8.87 o 
   0   2   1    12091.63    11565.99     79.66 o 
   1   2   1     2551.45     2432.49     45.73 o 
   2   2   1      720.72      726.44     10.75 o 
   3   2   1     4131.88     4164.17     19.00 o 
   4   2   1    10538.66    10202.37    211.10 o 
   5   2   1     4669.47     4414.08     55.46 o 
   6   2   1     1356.42     1484.41     58.85 o 
   7   2   1      357.54      358.51      8.74 o 
   8   2   1      131.04      142.39     17.80 o 
   9   2   1      495.48      492.47     18.26 o 
  10   2   1        2.56        7.21      6.15 o 
  11   2   1      102.19      160.46     19.19 o 
 -11   3   1       79.02       72.17     34.65 o 
 -10   3   1      655.51      652.25     29.05 o 
  -9   3   1      682.30      679.37     25.06 o 
  -8   3   1       26.42       85.11     28.02 o 
  -7   3   1       25.58       21.17     12.65 o 
  -6   3   1      863.86      816.74     12.84 o 
  -5   3   1     1936.56     2030.59     19.95 o 
  -4   3   1      272.57      305.62     12.55 o 
  -3   3   1     1296.46     1195.89     31.43 o 
  -2   3   1      162.21      264.07     68.84 o 
  -1   3   1     1671.69     1745.72     40.72 o 
   0   3   1       24.70       38.12      6.65 o 
   1   3   1     3429.37     3431.86     29.05 o 
   2   3   1    12136.60    12117.64     41.42 o 
   3   3   1     5135.49     4885.70     32.98 o 
   4   3   1     7760.08     7242.79     33.42 o 
   5   3   1     2041.50     2015.62     45.73 o 
   6   3   1      779.81      804.88     26.01 o 
   7   3   1      316.30      295.82     30.02 o 
   8   3   1       93.64       91.66     16.61 o 
   9   3   1      138.67      140.37      5.39 o 
  10   3   1      474.92      441.10     24.26 o 
  11   3   1        5.70       17.88     25.04 o 
 -11   4   1       15.74       12.55     22.75 o 
 -10   4   1      152.72      221.50     22.38 o 
  -9   4   1      116.15      139.92      9.78 o 
  -8   4   1      346.98      326.27     44.86 o 
  -7   4   1       27.25       30.20      1.88 o 
  -6   4   1      225.53      233.96      1.70 o 
  -5   4   1      239.69      253.99     17.26 o 
  -4   4   1       76.22      113.49     18.69 o 
  -3   4   1     3981.14     3902.04     46.56 o 
  -2   4   1     4221.37     4208.24     38.74 o 
  -1   4   1    73250.54    72709.22    271.70 o 
   0   4   1      780.20      811.61     33.64 o 
   1   4   1    97141.52    94060.55    138.55 o 
   2   4   1     3452.04     3457.95     34.97 o 
   3   4   1     1734.75     1714.65     24.66 o 
   4   4   1       62.88       62.44      1.59 o 
   5   4   1     2101.48     2146.41     51.65 o 
   6   4   1      863.15      866.46     25.26 o 
   7   4   1       85.61       94.62     21.05 o 
   8   4   1      467.89      500.40     25.89 o 
   9   4   1        1.68        2.99      9.35 o 
  10   4   1        0.45       14.61     19.00 o 
  11   4   1       14.43       12.41      3.87 o 
 -11   5   1      166.28      183.47     24.20 o 
 -10   5   1      693.58      727.21      8.30 o 
  -9   5   1      239.12      234.63     29.68 o 
  -8   5   1      928.51      860.63     21.05 o 
  -7   5   1      250.68      238.37     21.19 o 
  -6   5   1     1349.12     1267.30     13.24 o 
  -5   5   1     1312.77     1315.00     16.54 o 
  -4   5   1       20.29       34.10     11.19 o 
  -3   5   1       11.86       30.54     17.32 o 
  -2   5   1    22144.76    21123.24     30.30 o 
  -1   5   1    36719.26    35311.75     35.73 o 
   0   5   1     4795.86     4858.70    101.03 o 
   1   5   1    44939.67    43168.06     56.68 o 
   2   5   1     4649.16     4514.78     22.26 o 
   3   5   1     1158.95     1210.37     34.89 o 
   4   5   1       92.72      108.21      7.97 o 
   5   5   1     1535.94     1589.09     42.40 o 
   6   5   1       94.73      142.85     22.52 o 
   7   5   1        0.33        1.50      3.44 o 
   8   5   1      319.08      341.48     13.91 o 
   9   5   1      306.81      344.93     33.21 o 
  10   5   1      181.38      179.11      5.04 o 
 -11   6   1      236.33      235.59     32.94 o 
 -10   6   1      283.00      260.09     24.72 o 
  -9   6   1      620.73      592.56     16.39 o 
  -8   6   1      824.20      833.96     53.89 o 
  -7   6   1        1.75       13.79     13.16 o 
  -6   6   1     1067.53     1071.39     18.77 o 
  -5   6   1      357.05      407.65     18.83 o 
  -4   6   1      396.33      428.34     15.41 o 
  -3   6   1       10.72       25.54     13.01 o 
  -2   6   1    11119.09    10685.06     71.41 o 
  -1   6   1     3845.69     3691.02     99.59 o 
   0   6   1     9287.50     8977.31     26.69 o 
   1   6   1     5401.89     5113.54     20.64 o 
   2   6   1    16770.48    15856.90    134.87 o 
   3   6   1     2947.27     2814.11     36.01 o 
   4   6   1     2597.86     2575.82     33.69 o 
   5   6   1      325.02      336.71      9.03 o 
   6   6   1       77.36       85.14      5.35 o 
   7   6   1        3.06        3.65      3.63 o 
   8   6   1       64.87       74.12     23.60 o 
   9   6   1      104.76       82.27     10.07 o 
  10   6   1        6.89       14.93     13.16 o 
 -10   7   1      101.28      100.61     27.84 o 
  -9   7   1      763.11      685.12     14.18 o 
  -8   7   1        8.44       68.91     16.32 o 
  -7   7   1      143.72      165.09     20.65 o 
  -6   7   1      286.37      283.63     12.68 o 
  -5   7   1      218.85      288.26     69.19 o 
  -4   7   1       18.29       17.31      5.54 o 
  -3   7   1       47.00      104.47     11.57 o 
  -2   7   1      139.18      135.46      5.96 o 
  -1   7   1    13727.47    13236.50    230.77 o 
   0   7   1     2677.39     2755.26     41.54 o 
   1   7   1      151.58      266.97     44.82 o 
   2   7   1     9715.49     9531.66    109.42 o 
   3   7   1     2376.28     2409.55     13.80 o 
   4   7   1       33.38       46.87     14.15 o 
   5   7   1      147.44      198.77     10.78 o 
   6   7   1      609.10      623.07     16.73 o 
   7   7   1        0.50       28.40     14.75 o 
   8   7   1      148.95      160.94      9.28 o 
   9   7   1      286.25      278.90     16.26 o 
  10   7   1       25.29       54.66     24.72 o 
 -10   8   1      365.54      391.24     34.51 o 
  -9   8   1      145.08      168.13     13.27 o 
  -8   8   1      105.48      110.73      4.92 o 
  -7   8   1      822.62      739.79     15.99 o 
  -6   8   1        0.35       13.90      7.41 o 
  -5   8   1     2905.55     2798.99     29.68 o 
  -4   8   1      596.10      631.92     25.85 o 
  -3   8   1      381.72      548.73     19.47 o 
  -2   8   1     1352.03     1386.94     44.97 o 
  -1   8   1     2363.88     2466.30     22.93 o 
   0   8   1        8.78       19.87      4.47 o 
   1   8   1        3.07       19.02     15.07 o 
   2   8   1        1.01       35.81     11.13 o 
   3   8   1     2699.20     2680.00     16.11 o 
   4   8   1       88.96      107.33      8.96 o 
   5   8   1     2096.94     2118.99     20.13 o 
   6   8   1     2651.70     2601.73     20.69 o 
   7   8   1       82.96       88.52     11.10 o 
   8   8   1      631.39      661.63     14.65 o 
   9   8   1        6.36        9.85     10.15 o 
  10   8   1       46.23       56.66     13.41 o 
 -10   9   1       45.21       82.63     34.32 o 
  -9   9   1      173.61      221.74     13.45 o 
  -8   9   1      247.30      253.47     16.04 o 
  -7   9   1       22.03       93.56     20.66 o 
  -6   9   1       88.44       90.71     19.07 o 
  -5   9   1      100.44      101.20     23.58 o 
  -4   9   1      189.61      210.60     18.76 o 
  -3   9   1     1477.10     1597.54     27.82 o 
  -2   9   1    24419.65    23682.77     64.07 o 
  -1   9   1      695.32      715.66     21.53 o 
   0   9   1      422.17      438.83     15.20 o 
   1   9   1     2768.30     2628.35     45.79 o 
   2   9   1      537.33      562.62      5.41 o 
   3   9   1      272.05      271.30     12.16 o 
   4   9   1      564.73      602.83     10.86 o 
   5   9   1     1184.92     1138.73     27.47 o 
   6   9   1      435.94      434.91     15.99 o 
   7   9   1        0.31       -0.87      1.96 o 
   8   9   1      178.29      192.11     22.21 o 
   9   9   1      380.40      421.02     11.77 o 
  10   9   1        5.78        7.10      7.64 o 
 -10  10   1        0.68       21.29      9.94 o 
  -9  10   1     1040.51      954.84     28.35 o 
  -8  10   1       20.39       36.96     17.86 o 
  -7  10   1     1005.66      934.54      1.91 o 
  -6  10   1     2075.20     2048.37     42.56 o 
  -5  10   1       52.59      115.48     19.08 o 
  -4  10   1       80.78       72.06      6.28 o 
  -3  10   1      282.95      327.61     28.64 o 
  -2  10   1    26788.16    25577.28     53.75 o 
  -1  10   1      331.22      370.14     14.34 o 
   0  10   1      138.61      146.11      6.21 o 
   1  10   1     1354.20     1349.15     43.69 o 
   2  10   1    22584.16    21487.35    202.76 o 
   3  10   1      476.40      452.95     11.61 o 
   4  10   1       84.73       76.62      6.08 o 
   5  10   1       52.52       61.06     18.38 o 
   6  10   1      598.00      714.91     37.79 o 
   7  10   1     1885.27     1870.83     25.08 o 
   8  10   1       78.05       80.43      4.83 o 
   9  10   1      125.11      117.59     17.66 o 
  10  10   1       14.13       24.37     12.18 o 
 -10  11   1        0.45        0.54      1.81 o 
  -9  11   1      543.35      468.61     19.43 o 
  -8  11   1       82.46       71.21      7.11 o 
  -7  11   1      488.64      660.16    117.70 o 
  -6  11   1        2.50        3.68      3.91 o 
  -5  11   1      683.02      921.97     22.21 o 
  -4  11   1        1.04       30.31     19.95 o 
  -3  11   1     8210.89     7801.96     31.12 o 
  -2  11   1     1140.27     1127.20     15.09 o 
  -1  11   1      572.63      599.65     40.98 o 
   0  11   1       72.55      106.06     10.86 o 
   1  11   1     1186.34     1078.78     13.56 o 
   2  11   1     2189.38     2072.22     61.81 o 
   3  11   1     1594.80     1628.66     20.05 o 
   4  11   1       45.02       33.22     10.73 o 
   5  11   1       38.87       49.24     11.15 o 
   6  11   1      608.83      588.51      5.26 o 
   7  11   1      174.40      188.83     13.89 o 
   8  11   1      452.05      419.20     19.12 o 
   9  11   1      120.66      112.17     10.98 o 
  -9  12   1       11.31       12.65      5.65 o 
  -8  12   1      114.78      110.22      7.45 o 
  -7  12   1      140.31      144.05     25.53 o 
  -6  12   1        2.15        6.22      2.32 o 
  -5  12   1      103.63      108.21      6.58 o 
  -4  12   1      422.19      447.15     18.19 o 
  -3  12   1      988.79     1008.90     79.69 o 
  -2  12   1     1860.40     1821.86     52.48 o 
  -1  12   1     3024.99     2958.94     32.90 o 
   0  12   1      120.10      143.69     13.01 o 
   1  12   1      423.25      472.07     12.97 o 
   2  12   1       86.10       88.53      3.13 o 
   3  12   1     1844.16     1803.84     40.33 o 
   4  12   1      101.87      119.21     16.55 o 
   5  12   1      202.98      195.65     15.44 o 
   6  12   1       88.29      104.34     23.49 o 
   7  12   1      155.46      168.84     11.59 o 
   8  12   1      330.42      352.07     14.99 o 
   9  12   1        0.83       10.84      9.98 o 
  -9  13   1       43.33       45.82      5.30 o 
  -8  13   1      378.00      353.51     29.08 o 
  -7  13   1       17.30       14.47      3.20 o 
  -6  13   1       47.68       45.82     19.12 o 
  -5  13   1       21.03       26.88      9.57 o 
  -4  13   1      984.56      995.12     16.04 o 
  -3  13   1      778.15      835.24     43.11 o 
  -2  13   1     1640.57     1677.37     34.04 o 
  -1  13   1       20.10       22.70      6.67 o 
   0  13   1      618.28      641.41     10.27 o 
   1  13   1       24.91       28.31      5.10 o 
   2  13   1      227.70      259.10      8.07 o 
   3  13   1     2643.05     2654.09     47.69 o 
   4  13   1      778.52      749.00     11.44 o 
   5  13   1       76.90       88.26     14.32 o 
   6  13   1        3.27       27.32     10.67 o 
   7  13   1      265.16      271.44     19.45 o 
   8  13   1      236.53      239.94     35.27 o 
   9  13   1      127.20      126.20     21.94 o 
  -9  14   1       89.04       80.67      1.82 o 
  -8  14   1      124.63      145.86     11.98 o 
  -7  14   1      466.73      479.24     23.74 o 
  -6  14   1      179.43      174.05      8.55 o 
  -5  14   1       48.97       49.58     14.80 o 
  -4  14   1     2583.20     2554.90     12.85 o 
  -3  14   1      103.87      110.97     19.19 o 
  -2  14   1     1500.98     1412.56     63.05 o 
  -1  14   1      152.88      158.66      9.07 o 
   0  14   1       96.26      106.22     18.39 o 
   1  14   1       19.48       34.96     15.67 o 
   2  14   1     1899.65     1814.23     16.03 o 
   3  14   1      226.29      252.10     18.45 o 
   4  14   1      132.31      120.84     23.11 o 
   5  14   1       37.87       61.96     20.55 o 
   6  14   1      198.15      224.97     15.40 o 
   7  14   1      901.42      816.61      7.59 o 
   8  14   1        0.66        0.13      2.95 o 
   9  14   1       31.13       32.03     28.88 o 
  -8  15   1      397.62      367.50     18.47 o 
  -7  15   1      403.28      408.72     25.49 o 
  -6  15   1        0.53       10.96     21.95 o 
  -5  15   1      622.32      628.66     17.91 o 
  -4  15   1       93.88      114.41      9.55 o 
  -3  15   1     6858.96     6481.33     18.25 o 
  -2  15   1       12.69       17.42      8.02 o 
  -1  15   1       17.03       26.42      8.80 o 
   0  15   1      165.33      174.57      7.69 o 
   1  15   1      541.38      650.39     46.06 o 
   2  15   1      430.88      440.39     17.62 o 
   3  15   1      306.59      286.84     10.62 o 
   4  15   1        1.74       21.72     10.52 o 
   5  15   1       86.34       81.92     14.12 o 
   6  15   1     1202.68     1127.80     11.56 o 
   7  15   1      156.88      146.67      3.71 o 
   8  15   1      406.48      367.49     19.99 o 
  -8  16   1      321.08      348.12     12.90 o 
  -7  16   1       72.97       74.22      6.03 o 
  -6  16   1       93.88      102.62      8.41 o 
  -5  16   1        1.01        3.96      8.30 o 
  -4  16   1     1845.37     1946.05     20.23 o 
  -3  16   1     1154.04     1130.77     11.98 o 
  -2  16   1       31.11       53.27     15.59 o 
  -1  16   1       26.80       33.68      5.59 o 
   0  16   1       15.67       18.58      2.56 o 
   1  16   1      498.20      514.46      6.80 o 
   2  16   1       24.19       22.21     13.75 o 
   3  16   1      752.25      797.88     26.43 o 
   4  16   1       22.56       20.05      0.86 o 
   5  16   1        7.90        8.81      4.02 o 
   6  16   1      353.38      347.18      9.64 o 
   7  16   1      245.39      249.24     10.31 o 
   8  16   1        8.53       11.75     16.04 o 
  -8  17   1      121.85      121.34     13.55 o 
  -7  17   1       28.93       22.69      4.87 o 
  -6  17   1      294.89      320.02     12.78 o 
  -5  17   1       71.10       73.65      3.45 o 
  -4  17   1      380.69      361.10      9.59 o 
  -3  17   1       56.27       69.50      9.51 o 
  -2  17   1      266.52      263.83      6.98 o 
  -1  17   1       13.06       29.56      8.48 o 
   0  17   1      600.63      600.59     10.63 o 
   1  17   1        4.50       63.39     11.16 o 
   2  17   1        7.76        8.47      7.69 o 
   3  17   1      533.43      535.90      7.83 o 
   4  17   1      731.04      688.48     35.88 o 
   5  17   1       19.99       20.73      2.94 o 
   6  17   1      105.82      118.46     11.84 o 
   7  17   1        0.12        0.51      3.90 o 
  -7  18   1      284.69      296.43     20.34 o 
  -6  18   1       53.46       65.24      9.05 o 
  -5  18   1      209.53      201.80     10.60 o 
  -4  18   1      297.30      316.12     15.78 o 
  -3  18   1        7.41       13.09     11.88 o 
  -2  18   1      606.99      559.43     11.07 o 
  -1  18   1      115.10      165.40     16.85 o 
   0  18   1       22.02       22.73     13.95 o 
   1  18   1      151.46      160.47     17.14 o 
   2  18   1      494.57      456.83     10.63 o 
   3  18   1        6.47       18.01     16.42 o 
   4  18   1       58.35       59.87     11.19 o 
   5  18   1        5.95        8.95     19.33 o 
   6  18   1       52.77       63.43      8.18 o 
   7  18   1      445.27      405.69     20.05 o 
  -7  19   1      394.21      353.61     35.80 o 
  -6  19   1       62.78       70.10      2.65 o 
  -5  19   1      511.53      452.48     13.52 o 
  -4  19   1       85.08       80.70     26.50 o 
  -3  19   1      787.06      725.25     21.25 o 
  -2  19   1       92.85       93.92     20.16 o 
  -1  19   1       88.30       99.15      9.39 o 
   0  19   1        8.06       16.38      6.92 o 
   1  19   1      305.24      310.69      8.15 o 
   2  19   1       15.27       13.90      6.60 o 
   3  19   1        1.20       23.78     12.36 o 
   4  19   1      200.44      186.51      3.64 o 
   5  19   1      144.49      129.55      6.25 o 
   6  19   1      191.65      181.27     20.38 o 
  -6  20   1      290.92      283.64     13.81 o 
  -5  20   1       34.72       32.76      9.48 o 
  -4  20   1      277.92      250.78     19.50 o 
  -3  20   1        6.50        5.78      8.49 o 
  -2  20   1      268.92      272.16     12.26 o 
  -1  20   1      320.83      309.79     12.33 o 
   0  20   1       18.93       22.04     10.87 o 
   1  20   1      368.97      363.40     10.77 o 
   2  20   1        2.61       30.71     13.19 o 
   3  20   1        1.08        9.98      3.24 o 
   4  20   1        6.23       22.83     13.92 o 
   5  20   1       75.23       68.60     17.50 o 
   6  20   1      215.06      212.31     28.41 o 
  -5  21   1        1.99        0.75      5.34 o 
  -4  21   1      140.18      175.15     19.86 o 
  -3  21   1       27.29       52.15     15.96 o 
  -2  21   1       68.41       82.82     17.57 o 
  -1  21   1      131.21      153.40      6.53 o 
   0  21   1       86.55       90.06     10.97 o 
   1  21   1        3.62        6.56      6.40 o 
   2  21   1       55.63       64.26     15.14 o 
   3  21   1      153.43      142.52     20.75 o 
   4  21   1        4.49       31.70     12.47 o 
   5  21   1        5.24        6.09      7.66 o 
  -4  22   1        3.96       30.44     16.65 o 
  -3  22   1       13.89       12.12     13.58 o 
  -2  22   1       84.70       60.44     11.07 o 
  -1  22   1      116.79      115.55     10.17 o 
   0  22   1       12.34        9.55     10.57 o 
   1  22   1        6.16       16.49     10.90 o 
   2  22   1        5.81       10.73     15.25 o 
   3  22   1       30.73       31.66     13.16 o 
   4  22   1      127.32      155.65     20.49 o 
  -3  23   1        2.96       12.24     18.34 o 
  -2  23   1       54.05       57.53      9.72 o 
  -1  23   1      143.30      201.14     19.05 o 
   0  23   1        0.95        7.71      7.18 o 
   1  23   1       53.54       67.10     20.39 o 
   2  23   1        0.63       -0.30     10.98 o 
   3  23   1       15.25       61.45     21.61 o 
  -1  24   1       69.32       67.11     24.22 o 
   0  24   1       46.87       44.05     16.51 o 
 -10   0   2      291.49      256.21      6.59 o 
  -9   0   2      136.59      121.23      9.35 o 
  -8   0   2     2711.73     2614.86     17.09 o 
  -7   0   2      228.86      267.57     24.15 o 
  -6   0   2     3757.77     3633.96     19.09 o 
  -5   0   2      156.23      161.04     24.15 o 
  -4   0   2     2715.00     2621.63     12.60 o 
  -3   0   2      443.18      454.47      5.35 o 
  -2   0   2     2352.43     2386.43     46.49 o 
  -1   0   2      826.54      838.69      2.77 o 
   1   0   2     8422.44     8360.57    257.07 o 
   2   0   2     5005.90     4946.62     35.27 o 
   3   0   2    28237.32    27198.71    142.14 o 
   4   0   2     8564.78     8288.49    450.03 o 
   5   0   2     7296.14     7103.33     71.89 o 
   6   0   2      698.08      721.37     44.15 o 
   7   0   2      143.12      170.39      9.16 o 
   8   0   2       65.57       67.68      6.78 o 
   9   0   2      436.59      382.97      4.87 o 
  10   0   2      178.08      235.78     33.89 o 
 -11   1   2      398.29      378.05     31.14 o 
 -10   1   2      196.63      213.97     20.16 o 
  -9   1   2      534.62      506.02     11.07 o 
  -8   1   2       25.59       46.25     29.93 o 
  -7   1   2     3181.57     3102.93     12.89 o 
  -6   1   2      245.17      283.11     31.26 o 
  -5   1   2      285.20      276.60     15.54 o 
  -4   1   2        4.42       12.32      4.44 o 
  -3   1   2     7423.00     7265.53     88.54 o 
  -2   1   2       41.01      149.14     29.50 o 
  -1   1   2    14351.59    13940.37    154.93 o 
   0   1   2    10080.50    10277.70    228.62 o 
   1   1   2     4775.98     4624.15     64.08 o 
   2   1   2      644.22      585.68      9.40 o 
   3   1   2    17974.39    17097.13     73.28 o 
   4   1   2     7428.87     7366.31    109.01 o 
   5   1   2       68.34       71.59     14.31 o 
   6   1   2       31.37       52.24     12.45 o 
   7   1   2       18.60       19.87     17.79 o 
   8   1   2       17.89       11.45     40.57 o 
   9   1   2       89.52      133.93     10.30 o 
  10   1   2        0.76        9.57      9.21 o 
 -11   2   2        1.38        7.57     11.10 o 
 -10   2   2       28.27       36.85     29.88 o 
  -9   2   2      532.36      529.53     29.36 o 
  -8   2   2      227.75      241.05     11.03 o 
  -7   2   2      241.29      316.51     30.32 o 
  -6   2   2       66.66       58.23     13.41 o 
  -5   2   2      138.27      173.43      8.59 o 
  -4   2   2      367.90      384.23     14.42 o 
  -3   2   2      645.51      832.91     22.05 o 
  -2   2   2      288.03      322.15     19.76 o 
  -1   2   2     4602.33     4640.33     21.79 o 
   0   2   2     1965.20     2062.32     32.99 o 
   1   2   2      594.27      629.73      7.53 o 
   2   2   2      258.38      256.83     20.87 o 
   3   2   2    13240.11    12986.96    215.70 o 
   4   2   2      989.28     1012.22      6.95 o 
   5   2   2        6.79        9.08      2.65 o 
   6   2   2      282.34      268.40     31.22 o 
   7   2   2       73.07       68.04      8.46 o 
   8   2   2      453.79      439.16     26.25 o 
   9   2   2        2.92       20.82     12.20 o 
  10   2   2        0.48       -0.95      2.83 o 
 -11   3   2      145.29      202.71     17.17 o 
 -10   3   2      207.73      195.12     12.27 o 
  -9   3   2       61.82      109.38     14.56 o 
  -8   3   2      202.48      207.32      8.59 o 
  -7   3   2      932.16      983.38     70.45 o 
  -6   3   2     1881.96     1846.74     44.39 o 
  -5   3   2      162.39      179.02     13.27 o 
  -4   3   2     1693.32     1870.04     21.81 o 
  -3   3   2      261.28      326.48     82.76 o 
  -2   3   2    11252.55    11114.79     46.20 o 
  -1   3   2     2481.72     2491.29     24.19 o 
   0   3   2    18435.42    18285.52    141.05 o 
   1   3   2    16399.48    15684.81    164.28 o 
   2   3   2      734.35      726.91     33.35 o 
   3   3   2     4049.77     4072.32     17.22 o 
   4   3   2     3115.29     2939.76     15.48 o 
   5   3   2     7408.27     7058.74     51.14 o 
   6   3   2       78.64       88.69      6.02 o 
   7   3   2      350.85      366.83     20.68 o 
   8   3   2       69.47       68.72     12.22 o 
   9   3   2      140.68      126.57      9.93 o 
  10   3   2       56.40       75.47     26.41 o 
 -11   4   2      345.12      376.70     29.01 o 
 -10   4   2      648.22      639.03     21.34 o 
  -9   4   2       69.09      131.62     26.14 o 
  -8   4   2     1226.01     1169.43      8.02 o 
  -7   4   2      235.66      291.55     13.68 o 
  -6   4   2     4486.50     4269.78     33.48 o 
  -5   4   2      592.40      595.31     19.42 o 
  -4   4   2      385.71      383.17     17.39 o 
  -3   4   2      341.94      365.80     20.85 o 
  -2   4   2     2683.37     2723.65     47.03 o 
  -1   4   2    15649.10    15065.60    100.10 o 
   0   4   2      601.07      619.18     54.11 o 
   1   4   2     2828.08     2718.60     84.51 o 
   2   4   2     8438.64     8799.95     31.01 o 
   3   4   2     8282.26     8214.45     97.58 o 
   4   4   2     9323.57     8959.49     39.63 o 
   5   4   2     5296.71     4998.27     18.54 o 
   6   4   2      171.45      176.24     17.33 o 
   7   4   2      235.62      226.01      6.40 o 
   8   4   2       16.62       21.36     24.53 o 
   9   4   2       16.66       31.91     13.71 o 
  10   4   2       75.62       71.86     20.06 o 
 -11   5   2       70.59       59.30      7.35 o 
 -10   5   2      148.79      168.08     32.41 o 
  -9   5   2      529.94      517.89     21.33 o 
  -8   5   2       38.88       39.57      3.53 o 
  -7   5   2     1711.84     1717.00     34.94 o 
  -6   5   2      123.78      145.93     17.35 o 
  -5   5   2     1637.93     1556.66     29.87 o 
  -4   5   2     1507.89     1539.44     14.49 o 
  -3   5   2      420.17      422.97     27.02 o 
  -2   5   2    25159.26    24325.75    196.03 o 
  -1   5   2    43237.74    41112.59    226.73 o 
   0   5   2    16749.56    16452.16    101.35 o 
   1   5   2     2896.03     2745.74      6.84 o 
   2   5   2      575.32      703.24     26.41 o 
   3   5   2     8473.64     8348.10     77.80 o 
   4   5   2    10273.46    10000.52    101.38 o 
   5   5   2     1845.21     1799.28     61.20 o 
   6   5   2      199.50      216.00      5.24 o 
   7   5   2        0.74        4.40      8.30 o 
   8   5   2      299.14      287.73     19.47 o 
   9   5   2       20.87       38.05     19.24 o 
  10   5   2       17.39       22.77      7.02 o 
 -11   6   2       48.89       47.72     21.72 o 
 -10   6   2      552.65      574.59     19.88 o 
  -9   6   2      103.60      110.18     11.93 o 
  -8   6   2       23.77       42.81     23.77 o 
  -7   6   2       30.77       35.70      4.23 o 
  -6   6   2      387.12      376.97      5.53 o 
  -5   6   2     1048.26     1168.30     20.02 o 
  -4   6   2      311.02      324.17      5.31 o 
  -3   6   2      340.80      373.45     15.49 o 
  -2   6   2      558.71      534.39     45.92 o 
  -1   6   2    18058.92    17365.74    252.79 o 
   0   6   2     3534.33     3590.41     18.85 o 
   1   6   2     5654.08     5642.07     75.53 o 
   2   6   2     8842.74     9108.22     78.42 o 
   3   6   2     1816.51     1839.28     58.30 o 
   4   6   2       36.31       36.31      6.07 o 
   5   6   2      944.94      931.07     86.42 o 
   6   6   2     2489.12     2493.79     47.28 o 
   7   6   2       43.01       41.62     21.26 o 
   8   6   2      266.91      271.92     20.14 o 
   9   6   2        0.19       -0.95     28.20 o 
  10   6   2       65.89       83.11     11.55 o 
 -11   7   2      100.96      103.78      8.62 o 
 -10   7   2      340.73      393.90     22.00 o 
  -9   7   2      192.57      215.34     20.67 o 
  -8   7   2      325.77      326.12     14.61 o 
  -7   7   2      109.66      139.36     21.92 o 
  -6   7   2     1003.08      992.11     54.46 o 
  -5   7   2       66.92      103.97     14.25 o 
  -4   7   2       10.37       19.69     10.10 o 
  -3   7   2     1405.16     1526.92     36.43 o 
  -2   7   2     2723.14     2631.10     99.14 o 
  -1   7   2     2383.61     2415.03     23.75 o 
   0   7   2     4329.46     4216.57     35.35 o 
   1   7   2     3725.63     3621.06     36.15 o 
   2   7   2     6774.50     6556.01    127.77 o 
   3   7   2      200.86      199.47     12.37 o 
   4   7   2     1475.64     1531.61     29.85 o 
   5   7   2     4575.57     4562.04     52.65 o 
   6   7   2       57.16       71.37     11.60 o 
   7   7   2       29.43       27.95     17.57 o 
   8   7   2      151.29      184.06     34.36 o 
   9   7   2      179.13      172.96      7.45 o 
  10   7   2       27.08       36.42     10.17 o 
 -10   8   2       77.00      116.27     46.92 o 
  -9   8   2      305.60      330.16     20.44 o 
  -8   8   2      850.83      991.55     39.47 o 
  -7   8   2      313.37      332.83     16.37 o 
  -6   8   2        4.81       35.09      9.49 o 
  -5   8   2     1364.45     1296.35     18.10 o 
  -4   8   2     5211.32     4987.11     22.89 o 
  -3   8   2      152.73      225.36     13.63 o 
  -2   8   2      546.15      575.73     22.10 o 
  -1   8   2     4371.41     4269.95     20.07 o 
   0   8   2     3134.36     2970.26     44.33 o 
   1   8   2     8113.10     8261.39     25.62 o 
   2   8   2     4448.61     4541.24     32.09 o 
   3   8   2     1580.38     1688.03     25.95 o 
   4   8   2      643.13      654.09     45.06 o 
   5   8   2      856.91      807.61     29.16 o 
   6   8   2      422.27      420.99      7.92 o 
   7   8   2      821.33      889.21     88.49 o 
   8   8   2       16.29       13.36      5.29 o 
   9   8   2       40.76       51.22     33.55 o 
  10   8   2        0.71       -0.41     27.81 o 
 -10   9   2        1.55        4.61      8.57 o 
  -9   9   2      805.68      734.16     17.71 o 
  -8   9   2      426.81      410.60     26.58 o 
  -7   9   2      976.11     1072.23     44.00 o 
  -6   9   2       38.36       43.49      8.28 o 
  -5   9   2     3980.77     3718.70     21.29 o 
  -4   9   2      287.12      285.21     19.08 o 
  -3   9   2      752.15      774.03     45.78 o 
  -2   9   2        1.22       10.24      6.81 o 
  -1   9   2     1010.74     1033.85     24.11 o 
   0   9   2     1931.29     1947.69     43.58 o 
   1   9   2     2422.50     2395.97     38.34 o 
   2   9   2     5777.39     5520.17     24.68 o 
   3   9   2     6971.12     6691.99     72.08 o 
   4   9   2      772.30      715.92      7.73 o 
   5   9   2       68.56       67.11     25.20 o 
   6   9   2     1239.72     1189.35     31.98 o 
   7   9   2        0.62       17.99     17.23 o 
   8   9   2      156.93      163.23     29.53 o 
   9   9   2       10.46       50.04     42.34 o 
  10   9   2        0.86       -0.90     17.08 o 
 -10  10   2        0.19       -0.47      0.94 o 
  -9  10   2      112.70      110.05     31.07 o 
  -8  10   2       52.72       55.98     12.35 o 
  -7  10   2      977.17      942.80     21.46 o 
  -6  10   2      199.29      215.06     24.48 o 
  -5  10   2     1853.59     1787.79     24.85 o 
  -4  10   2      779.14      753.35      6.68 o 
  -3  10   2     6027.53     5922.21     27.82 o 
  -2  10   2     1902.24     1926.84     42.34 o 
  -1  10   2     3395.51     3247.12     31.26 o 
   0  10   2       46.96       53.76      5.18 o 
   1  10   2      351.99      363.37     13.08 o 
   2  10   2      573.07      575.12     21.98 o 
   3  10   2      566.19      533.33     15.00 o 
   4  10   2      192.52      194.92      1.13 o 
   5  10   2      254.41      243.43     11.38 o 
   6  10   2      937.56     1085.78     47.30 o 
   7  10   2       34.31       89.49     24.20 o 
   8  10   2       55.36       46.10      4.20 o 
   9  10   2        7.19       15.02     21.52 o 
 -10  11   2        1.68        8.19     20.02 o 
  -9  11   2        3.82        2.11     17.07 o 
  -8  11   2      995.80     1007.59     16.50 o 
  -7  11   2      185.45      217.46     19.33 o 
  -6  11   2      910.58      941.17     18.13 o 
  -5  11   2       51.39       61.03     12.64 o 
  -4  11   2        0.55       17.59     14.99 o 
  -3  11   2     3016.41     2846.09     11.17 o 
  -2  11   2     9766.71     9811.49    141.28 o 
  -1  11   2       90.13       90.51      3.17 o 
   0  11   2      561.13      569.47     11.99 o 
   1  11   2        6.22       12.90      3.67 o 
   2  11   2     1299.13     1274.17      5.77 o 
   3  11   2        0.89        5.12      8.28 o 
   4  11   2       15.09       17.48      8.86 o 
   5  11   2     1171.22     1127.09     14.03 o 
   6  11   2      199.75      232.60     13.47 o 
   7  11   2       46.25       47.15     19.24 o 
   8  11   2       92.70      109.26     23.43 o 
   9  11   2        7.83       20.04     16.22 o 
 -10  12   2       11.06       73.76     16.27 o 
  -9  12   2      365.99      363.19     22.67 o 
  -8  12   2     1029.80     1236.14     30.25 o 
  -7  12   2      153.53      143.20     21.44 o 
  -6  12   2     1199.71     1226.90     16.82 o 
  -5  12   2      693.64      678.44      7.27 o 
  -4  12   2     1576.53     1411.43     56.49 o 
  -3  12   2     1322.87     1361.25     19.03 o 
  -2  12   2      631.85      623.26      6.66 o 
  -1  12   2       44.65      108.05     14.78 o 
   0  12   2      536.97      711.03     17.54 o 
   1  12   2     5119.45     4909.69     37.95 o 
   2  12   2     2465.56     2364.93     30.57 o 
   3  12   2      601.29      635.45     11.47 o 
   4  12   2      284.37      296.01     11.30 o 
   5  12   2      170.95      174.79      5.06 o 
   6  12   2      640.94      643.12     26.82 o 
   7  12   2     1467.00     1367.27     85.82 o 
   8  12   2       29.68       26.96     17.14 o 
   9  12   2        1.72        1.14      0.43 o 
  -9  13   2      123.54      118.55     26.32 o 
  -8  13   2      144.92      134.80     17.28 o 
  -7  13   2      207.43      225.68     12.02 o 
  -6  13   2      143.46      157.24     12.37 o 
  -5  13   2      483.88      534.16     53.95 o 
  -4  13   2      209.90      218.37     17.04 o 
  -3  13   2     5151.65     4864.08     25.93 o 
  -2  13   2      167.67      183.68     24.99 o 
  -1  13   2      117.87      143.77     13.25 o 
   0  13   2     1123.00     1026.17     24.43 o 
   1  13   2     1695.49     1751.24     33.97 o 
   2  13   2     1392.34     1482.13     16.47 o 
   3  13   2      306.47      350.86     13.68 o 
   4  13   2        5.77       17.86     11.14 o 
   5  13   2      196.57      224.28     15.80 o 
   6  13   2     1130.10     1064.67     24.77 o 
   7  13   2       54.23       58.45      9.35 o 
   8  13   2      298.23      266.33     18.85 o 
   9  13   2        3.46        2.86     22.16 o 
  -9  14   2        6.70        4.77     19.17 o 
  -8  14   2      248.43      275.04     22.53 o 
  -7  14   2        8.81       10.54     16.62 o 
  -6  14   2      435.36      398.40      6.03 o 
  -5  14   2       49.70       50.99      8.50 o 
  -4  14   2      474.44      426.33      8.94 o 
  -3  14   2       84.98       93.55     28.46 o 
  -2  14   2       79.30       88.10     12.56 o 
  -1  14   2        6.88       10.96      2.77 o 
   0  14   2      287.57      296.31     11.08 o 
   1  14   2       11.75       11.68      2.11 o 
   2  14   2      776.08      740.70      9.06 o 
   3  14   2      139.40      157.81      9.31 o 
   4  14   2        7.55       13.02     14.92 o 
   5  14   2      300.47      343.00     16.46 o 
   6  14   2       35.01       32.75     28.96 o 
   7  14   2      256.11      274.39      8.99 o 
   8  14   2       33.60       30.16      9.45 o 
  -9  15   2       73.96       59.25     14.63 o 
  -8  15   2      651.57      625.17     27.78 o 
  -7  15   2       39.65       35.72      4.15 o 
  -6  15   2      415.98      410.59     10.19 o 
  -5  15   2        3.71        6.37      6.67 o 
  -4  15   2      165.68      192.53     15.12 o 
  -3  15   2      662.46      683.22     11.96 o 
  -2  15   2       73.25       70.86     13.88 o 
  -1  15   2      373.23      381.43     17.32 o 
   0  15   2     1176.76     1101.42      7.82 o 
   1  15   2       38.60       58.43     10.61 o 
   2  15   2      119.67      139.09      7.87 o 
   3  15   2      567.68      571.71     25.99 o 
   4  15   2       28.13       41.16     12.67 o 
   5  15   2      135.22      122.26      7.18 o 
   6  15   2      124.86      140.47     19.99 o 
   7  15   2       51.54       50.31      1.91 o 
   8  15   2       17.23       27.81     12.08 o 
  -8  16   2      134.09      137.90     24.76 o 
  -7  16   2      326.32      344.46     22.33 o 
  -6  16   2       30.14       35.71     15.68 o 
  -5  16   2       92.37       90.52     14.17 o 
  -4  16   2     3599.49     3321.75     51.58 o 
  -3  16   2      556.40      509.84      9.45 o 
  -2  16   2     1515.89     1445.21     10.98 o 
  -1  16   2      206.32      189.20      7.33 o 
   0  16   2       19.20       28.60      6.29 o 
   1  16   2      967.74      964.92     79.53 o 
   2  16   2       62.89       65.24      9.36 o 
   3  16   2      162.83      172.04      5.13 o 
   4  16   2      198.46      229.48     14.62 o 
   5  16   2       72.40       70.90     12.98 o 
   6  16   2       13.34       11.45     15.22 o 
   7  16   2      636.05      610.68     29.52 o 
   8  16   2       80.90       71.76      6.46 o 
  -8  17   2       15.13       18.88      1.98 o 
  -7  17   2      160.30      137.51     17.40 o 
  -6  17   2       20.88       37.02     22.72 o 
  -5  17   2        6.64       15.41     21.99 o 
  -4  17   2       23.69       26.29      9.87 o 
  -3  17   2     2253.35     2248.81     19.78 o 
  -2  17   2       29.68       81.29     16.62 o 
  -1  17   2      348.06      280.01     11.05 o 
   0  17   2      145.72      130.90      4.27 o 
   1  17   2      326.30      329.44      8.34 o 
   2  17   2      111.41      136.19     11.42 o 
   3  17   2        8.51       14.58      3.58 o 
   4  17   2       87.03       95.74      7.97 o 
   5  17   2      157.46      191.07     18.63 o 
   6  17   2      295.79      311.97     15.84 o 
   7  17   2      100.71      137.74     15.99 o 
  -7  18   2      107.16      115.57      8.52 o 
  -6  18   2       61.00      133.48     23.70 o 
  -5  18   2      308.20      296.74     14.22 o 
  -4  18   2      504.05      513.94     21.12 o 
  -3  18   2     1551.33     1516.38     10.83 o 
  -2  18   2      101.68       92.27     12.17 o 
  -1  18   2        9.84       17.49      3.65 o 
   0  18   2      625.32      539.83      5.76 o 
   1  18   2       55.57       57.85      3.73 o 
   2  18   2        0.22       -0.71      1.43 o 
   3  18   2        2.17       22.53     16.95 o 
   4  18   2      352.55      324.61     16.17 o 
   5  18   2       30.90       39.52      6.37 o 
   6  18   2        5.56       28.55     17.38 o 
   7  18   2      102.76       92.01      9.12 o 
  -7  19   2       73.18       77.58     11.95 o 
  -6  19   2       26.62       69.51     15.03 o 
  -5  19   2      101.45       96.22     22.66 o 
  -4  19   2      221.56      215.09     16.40 o 
  -3  19   2       87.36       93.99      8.69 o 
  -2  19   2      855.84      832.02     11.61 o 
  -1  19   2        1.09        0.84     11.28 o 
   0  19   2      271.48      256.98     10.03 o 
   1  19   2      140.77      137.18      8.01 o 
   2  19   2       22.09       26.77      8.91 o 
   3  19   2       61.98       85.88     21.48 o 
   4  19   2        7.44       23.67     13.19 o 
   5  19   2       52.74       52.57      6.86 o 
   6  19   2        0.06       16.50     18.81 o 
  -6  20   2       55.39       45.67      6.38 o 
  -5  20   2       60.52       63.09     16.04 o 
  -4  20   2      563.28      550.91     19.50 o 
  -3  20   2        2.66       13.69     14.23 o 
  -2  20   2      306.37      275.59     25.58 o 
  -1  20   2       37.96       37.27     13.08 o 
   0  20   2       36.56       73.17     16.34 o 
   1  20   2       30.61       59.98     13.48 o 
   2  20   2       38.78       78.70     12.48 o 
   3  20   2        1.33        5.38      3.99 o 
   4  20   2       86.54       93.01     11.03 o 
   5  20   2      200.91      175.42      4.42 o 
  -5  21   2      551.34      496.05     27.28 o 
  -4  21   2       33.08       29.27     11.36 o 
  -3  21   2      829.49      738.50     13.45 o 
  -2  21   2      229.32      208.79     20.51 o 
  -1  21   2      596.43      543.46      3.58 o 
   0  21   2        5.87        9.68      3.90 o 
   1  21   2       21.60       24.11     11.61 o 
   2  21   2        6.11       25.76     15.77 o 
   3  21   2       36.09       46.23     18.18 o 
   4  21   2       47.32       49.30      5.57 o 
   5  21   2       26.88       80.08     26.07 o 
  -4  22   2      198.22      183.79     10.14 o 
  -3  22   2       59.14       69.53     10.32 o 
  -2  22   2      113.48      117.31      8.96 o 
  -1  22   2       19.77       21.37     14.22 o 
   0  22   2       62.42       63.41      5.41 o 
   1  22   2       44.61       64.68     10.17 o 
   2  22   2       51.98       64.95      5.57 o 
   3  22   2        6.02        6.88     10.02 o 
   4  22   2        4.48        2.91      6.67 o 
  -3  23   2        2.30        1.38      3.15 o 
  -2  23   2      269.14      284.92     23.55 o 
  -1  23   2        2.47        4.80     16.58 o 
   0  23   2       56.37       61.47     11.34 o 
   1  23   2        5.71       38.86     12.62 o 
   2  23   2        5.49       20.21     13.10 o 
 -11   1   3      249.60      234.98     14.49 o 
 -10   1   3      191.94      224.15     24.69 o 
  -9   1   3      452.82      479.00     20.59 o 
  -8   1   3      103.64      108.13     30.12 o 
  -7   1   3     4616.56     4397.30     33.03 o 
  -6   1   3        0.22        1.05      2.10 o 
  -5   1   3      307.85      304.79      7.59 o 
  -4   1   3        2.60       11.46      7.56 o 
  -3   1   3     4022.79     3866.20     77.27 o 
  -2   1   3     3612.20     3757.68     25.54 o 
  -1   1   3     2741.52     2796.93     20.19 o 
   0   1   3     7267.15     7587.14    110.26 o 
   1   1   3      409.60      427.12     24.04 o 
   2   1   3      535.01      523.96      8.04 o 
   3   1   3        1.52       13.15      4.48 o 
   4   1   3    13001.69    12608.86    128.06 o 
   5   1   3      165.14      186.27     12.22 o 
   6   1   3      328.83      342.91      7.35 o 
   7   1   3       16.88       65.99     12.87 o 
   8   1   3       12.33       10.10      4.58 o 
   9   1   3      109.43      118.39     12.45 o 
  10   1   3       64.62       59.86     14.74 o 
 -11   2   3      186.27      214.39     15.03 o 
 -10   2   3      988.42      901.40     21.10 o 
  -9   2   3        2.24        1.91     18.85 o 
  -8   2   3      672.50      853.45     18.96 o 
  -7   2   3      209.97      215.05     30.16 o 
  -6   2   3     9805.55     9572.06    101.09 o 
  -5   2   3       35.99       44.24     16.74 o 
  -4   2   3     3535.10     3491.27     91.35 o 
  -3   2   3      138.01      210.28     20.16 o 
  -2   2   3       52.62      112.22     15.42 o 
  -1   2   3     3329.59     3196.73     61.93 o 
   0   2   3    15303.93    15318.87     21.82 o 
   1   2   3     2151.90     2140.32     46.46 o 
   2   2   3     3408.77     3251.84     26.22 o 
   3   2   3    23460.18    23104.69     39.62 o 
   4   2   3     1871.20     1777.62     24.59 o 
   5   2   3     7001.87     6480.32     91.92 o 
   6   2   3        1.37       10.96      7.31 o 
   7   2   3       10.61       18.91      7.98 o 
   8   2   3      195.95      181.95     18.90 o 
   9   2   3      522.57      569.01     26.91 o 
  10   2   3        4.94       24.78     20.93 o 
 -11   3   3      263.50      299.68     26.17 o 
 -10   3   3        6.07        9.33     31.76 o 
  -9   3   3      205.43      269.97     26.39 o 
  -8   3   3     1137.04     1070.30     22.19 o 
  -7   3   3     4614.25     4472.84     26.15 o 
  -6   3   3     1678.49     1847.77     40.86 o 
  -5   3   3      297.76      343.13     16.11 o 
  -4   3   3       98.99       89.35      2.83 o 
  -3   3   3     2174.78     2146.83     64.29 o 
  -2   3   3     9035.77     8877.91    114.32 o 
  -1   3   3     4217.70     4093.89     49.29 o 
   0   3   3     2585.27     2570.82     29.05 o 
   1   3   3     1229.39     1321.26     10.48 o 
   2   3   3     3619.68     3661.36     26.95 o 
   3   3   3     6437.84     6173.18    244.33 o 
   4   3   3    12588.74    12085.05    117.94 o 
   5   3   3       96.96      123.50     13.20 o 
   6   3   3     1097.37     1062.02     26.19 o 
   7   3   3      261.55      287.49     10.08 o 
   8   3   3      228.13      262.79     26.41 o 
   9   3   3       69.61       70.42     14.25 o 
  10   3   3        9.77       10.18      8.73 o 
 -11   4   3       30.10       25.87     17.85 o 
 -10   4   3      103.18      130.44     13.65 o 
  -9   4   3       19.06       24.51     28.55 o 
  -8   4   3        0.08        5.69      4.35 o 
  -7   4   3       78.57      139.40     25.54 o 
  -6   4   3        6.40        4.96      7.79 o 
  -5   4   3     6750.55     6518.33     14.85 o 
  -4   4   3       75.51      107.24     32.85 o 
  -3   4   3       30.67       36.32     17.09 o 
  -2   4   3      908.11      911.15     42.34 o 
  -1   4   3       86.18       87.44      5.24 o 
   0   4   3       92.78      103.00      2.41 o 
   1   4   3     2827.25     2776.39     23.57 o 
   2   4   3     1540.67     1497.18     47.43 o 
   3   4   3      409.85      599.36     28.09 o 
   4   4   3      645.23      652.11     12.19 o 
   5   4   3      189.01      225.46     17.92 o 
   6   4   3      358.28      353.17     19.72 o 
   7   4   3       39.14       35.80      6.46 o 
   8   4   3      174.61      175.74     34.17 o 
   9   4   3       62.70       65.53     28.62 o 
  10   4   3       83.39       87.95     11.22 o 
 -11   5   3       99.23      123.71     37.28 o 
 -10   5   3      108.45      100.40     32.45 o 
  -9   5   3      425.93      481.91     30.66 o 
  -8   5   3        8.10       13.58      2.76 o 
  -7   5   3     1746.43     1836.03     28.64 o 
  -6   5   3     1563.69     1483.95     57.76 o 
  -5   5   3     2892.47     2813.49     27.52 o 
  -4   5   3      954.14      942.68     11.22 o 
  -3   5   3      672.82      721.76     44.26 o 
  -2   5   3    19985.91    19154.19    205.72 o 
  -1   5   3       68.06       81.64     13.12 o 
   0   5   3      668.40      822.13     18.06 o 
   1   5   3      273.89      298.83     60.37 o 
   2   5   3     7694.88     7338.81    239.21 o 
   3   5   3     2172.60     2155.21     24.43 o 
   4   5   3     1028.70     1093.35     28.40 o 
   5   5   3     2684.70     2598.27      8.70 o 
   6   5   3     1333.69     1426.24     42.24 o 
   7   5   3       93.39       80.45      9.06 o 
   8   5   3        1.92        8.08      6.73 o 
   9   5   3       48.40       37.25      7.74 o 
  10   5   3      185.53      223.68     40.24 o 
 -11   6   3       16.33       12.96     13.16 o 
 -10   6   3      757.63      701.81     29.16 o 
  -9   6   3       70.93       63.77      1.77 o 
  -8   6   3     1949.85     1880.36     26.63 o 
  -7   6   3      188.44      176.14      5.37 o 
  -6   6   3     2968.61     2707.03     81.84 o 
  -5   6   3      124.91      178.06     16.30 o 
  -4   6   3       30.31       81.89     13.64 o 
  -3   6   3      686.50      667.99      4.55 o 
  -2   6   3     8089.45     7926.04    156.45 o 
  -1   6   3     4618.38     4344.26     22.15 o 
   0   6   3     1137.95     1249.55     23.76 o 
   1   6   3      674.40      703.30     29.38 o 
   2   6   3     4519.52     4428.33     60.48 o 
   3   6   3    11579.00    11066.94    149.91 o 
   4   6   3     1057.81     1009.62     21.41 o 
   5   6   3     7565.62     7097.42     10.63 o 
   6   6   3      380.82      389.83     11.37 o 
   7   6   3      306.84      281.71      5.14 o 
   8   6   3        5.04        9.06     10.29 o 
   9   6   3       24.61       21.01     14.06 o 
  10   6   3       46.82       42.04     21.07 o 
 -11   7   3        0.98       26.31     31.02 o 
 -10   7   3       21.18       18.14     13.66 o 
  -9   7   3     1602.08     1451.04     47.59 o 
  -8   7   3      922.79      810.55      7.80 o 
  -7   7   3       14.76       68.46     12.12 o 
  -6   7   3     1495.64     1453.88     62.96 o 
  -5   7   3       12.29       36.30      9.06 o 
  -4   7   3      333.21      318.14     10.96 o 
  -3   7   3      185.11      253.05     12.50 o 
  -2   7   3      143.50      147.35     17.27 o 
  -1   7   3     9034.99     8426.13    106.96 o 
   0   7   3       10.90       34.47     16.80 o 
   1   7   3     1450.89     1577.90     35.90 o 
   2   7   3     2494.83     2392.91     36.83 o 
   3   7   3     2778.45     2705.15     64.97 o 
   4   7   3      724.51      716.50      9.13 o 
   5   7   3      509.06      514.61     17.42 o 
   6   7   3     1449.33     1378.99     13.65 o 
   7   7   3        0.71        9.01     18.94 o 
   8   7   3       19.18       75.10     29.16 o 
   9   7   3        1.05        3.64     25.34 o 
  10   7   3       25.31       56.92     31.98 o 
 -10   8   3      119.22       96.43     11.03 o 
  -9   8   3        5.50       14.02     11.42 o 
  -8   8   3       78.14       91.67     15.32 o 
  -7   8   3     1665.72     1647.72     63.55 o 
  -6   8   3       13.14       34.05     11.99 o 
  -5   8   3     7746.65     7365.90     25.28 o 
  -4   8   3       47.27       53.74      9.50 o 
  -3   8   3     2960.08     2912.98     24.34 o 
  -2   8   3     1668.90     1693.33     13.07 o 
  -1   8   3     1779.09     1658.65      3.29 o 
   0   8   3       62.48       60.41      2.16 o 
   1   8   3       31.53       40.18      8.96 o 
   2   8   3    11243.55    10799.03     18.93 o 
   3   8   3      219.05      220.64     14.56 o 
   4   8   3       87.19      142.99     12.04 o 
   5   8   3      355.60      358.57     11.92 o 
   6   8   3     2779.11     2593.22     28.36 o 
   7   8   3      123.23      118.50     28.23 o 
   8   8   3        1.29       -0.33      1.43 o 
   9   8   3        0.05        3.47     23.38 o 
  10   8   3      115.27      114.64     20.90 o 
 -10   9   3        0.20       -0.59      1.91 o 
  -9   9   3       45.77       60.85     14.91 o 
  -8   9   3        4.46        6.32     11.50 o 
  -7   9   3      238.42      252.81      6.74 o 
  -6   9   3      604.77      630.72     28.13 o 
  -5   9   3     3329.66     3089.14     18.33 o 
  -4   9   3     2055.28     2134.04     28.41 o 
  -3   9   3     1100.11     1232.50     36.33 o 
  -2   9   3      227.65      234.11      9.15 o 
  -1   9   3     2014.28     2032.42     96.24 o 
   0   9   3       11.38       51.60     15.30 o 
   1   9   3     1237.02     1203.44      7.47 o 
   2   9   3     6679.38     6365.13     76.18 o 
   3   9   3      753.70      749.41     18.53 o 
   4   9   3       23.86       32.54      8.74 o 
   5   9   3     1926.74     1899.12     78.81 o 
   6   9   3      515.46      520.55     10.84 o 
   7   9   3       11.94       35.99     32.80 o 
   8   9   3       52.60       57.84     13.82 o 
   9   9   3       28.48       53.54     14.94 o 
 -10  10   3      211.72      180.38     20.98 o 
  -9  10   3      120.16      183.25     20.74 o 
  -8  10   3      413.67      430.01     14.82 o 
  -7  10   3      155.88      189.85     14.78 o 
  -6  10   3     1120.14     1057.62     16.59 o 
  -5  10   3       74.11       77.62      7.65 o 
  -4  10   3     9750.45     9284.38    240.42 o 
  -3  10   3     1288.91     1314.19     36.98 o 
  -2  10   3      720.75      681.39      9.85 o 
  -1  10   3     1823.44     1851.87     24.54 o 
   0  10   3        4.32        4.32      1.61 o 
   1  10   3     5426.62     5362.39     14.59 o 
   2  10   3        9.82       51.71     15.17 o 
   3  10   3      794.65      690.71     74.08 o 
   4  10   3       10.96       15.27      5.63 o 
   5  10   3      900.91      924.78     35.21 o 
   6  10   3      474.18      478.54     25.49 o 
   7  10   3      824.74      797.24     34.22 o 
   8  10   3        1.44        0.22      6.11 o 
   9  10   3       26.16       31.27      4.68 o 
 -10  11   3       44.82       38.42     10.17 o 
  -9  11   3     1303.91     1187.23     92.78 o 
  -8  11   3        2.12       14.90     24.83 o 
  -7  11   3       67.24       50.91     49.09 o 
  -6  11   3       10.65       20.25     12.18 o 
  -5  11   3      356.53      359.40     32.67 o 
  -4  11   3     1316.43     1265.22     24.79 o 
  -3  11   3     5109.58     4894.11     74.87 o 
  -2  11   3       70.50       66.87      3.95 o 
  -1  11   3     1123.22     1053.25     11.35 o 
   0  11   3     1540.97     1404.17      8.25 o 
   1  11   3     7514.36     7223.57     13.59 o 
   2  11   3     3114.86     2881.75     16.68 o 
   3  11   3        6.78       11.88      6.63 o 
   4  11   3      340.38      338.19     12.74 o 
   5  11   3      120.65      118.71      7.84 o 
   6  11   3     2769.99     2583.37     26.82 o 
   7  11   3      123.76      128.47     25.67 o 
   8  11   3       16.52       18.60     18.33 o 
   9  11   3        2.38        9.93     16.21 o 
 -10  12   3        0.64        6.85     14.95 o 
  -9  12   3        6.53        9.45      2.76 o 
  -8  12   3      226.31      262.62     31.09 o 
  -7  12   3       49.58       85.19     21.27 o 
  -6  12   3       91.36       91.36      9.04 o 
  -5  12   3     2793.87     2796.23     37.89 o 
  -4  12   3      262.18      262.43      2.48 o 
  -3  12   3       15.12       16.72      4.36 o 
  -2  12   3      693.63      611.77      2.19 o 
  -1  12   3       75.13       77.71      6.81 o 
   0  12   3     1148.58     1177.88     64.13 o 
   1  12   3       39.97       54.20     10.34 o 
   2  12   3      768.39      736.78     13.29 o 
   3  12   3      111.44      113.50      9.14 o 
   4  12   3        7.37        6.60      3.03 o 
   5  12   3       15.07       21.49     10.16 o 
   6  12   3      289.24      344.07     17.66 o 
   7  12   3       51.37       83.50     18.47 o 
   8  12   3        3.75       11.72      4.34 o 
   9  12   3        1.78       22.54     26.16 o 
  -9  13   3      227.45      203.42     10.93 o 
  -8  13   3       90.40       86.63     12.38 o 
  -7  13   3       48.31       56.09     17.37 o 
  -6  13   3      172.08      215.72     21.13 o 
  -5  13   3     1384.83     1350.08     52.89 o 
  -4  13   3     3748.13     3640.52     17.76 o 
  -3  13   3       27.11       83.35     15.81 o 
  -2  13   3      294.37      317.29     10.10 o 
  -1  13   3      273.98      293.11     25.41 o 
   0  13   3      573.73      591.44     15.66 o 
   1  13   3     1194.64     1341.82     37.26 o 
   2  13   3     3273.89     3312.44     13.71 o 
   3  13   3       31.91       57.56     10.33 o 
   4  13   3      111.61      129.28     20.51 o 
   5  13   3      605.75      545.80      6.90 o 
   6  13   3      507.90      532.69     22.89 o 
   7  13   3      164.72      160.34      7.97 o 
   8  13   3        0.36       39.60      9.35 o 
  -9  14   3        2.25        3.84     11.67 o 
  -8  14   3      126.07      187.15     20.10 o 
  -7  14   3       56.51       52.78      6.55 o 
  -6  14   3      369.83      339.21      5.51 o 
  -5  14   3       78.74       90.84     18.04 o 
  -4  14   3     7663.90     7030.93     14.61 o 
  -3  14   3      328.07      309.08     14.74 o 
  -2  14   3      149.42      167.55      6.23 o 
  -1  14   3        3.79        7.86      7.77 o 
   0  14   3       95.02       96.44      4.62 o 
   1  14   3     5582.22     5132.75     42.54 o 
   2  14   3       66.85       73.57     10.85 o 
   3  14   3      112.59      139.09     10.41 o 
   4  14   3       23.60       37.99      5.11 o 
   5  14   3        4.97       11.13     20.60 o 
   6  14   3       38.91       41.39      9.50 o 
   7  14   3      382.82      396.41     13.36 o 
   8  14   3        9.24       30.30     24.77 o 
  -9  15   3       31.67       63.85     13.26 o 
  -8  15   3        5.40        4.14     10.15 o 
  -7  15   3       30.25       32.04     10.32 o 
  -6  15   3      140.64      139.39      8.20 o 
  -5  15   3     1075.93      978.78     42.40 o 
  -4  15   3       10.76       14.26     14.25 o 
  -3  15   3     5412.19     4985.83     19.51 o 
  -2  15   3     1458.32     1457.95     48.43 o 
  -1  15   3       22.21       23.23      1.43 o 
   0  15   3      406.43      397.36     14.74 o 
   1  15   3      449.21      455.06     11.66 o 
   2  15   3      756.71      661.04     24.21 o 
   3  15   3       49.86       53.40      3.36 o 
   4  15   3      176.87      190.04      2.08 o 
   5  15   3       85.95       94.02     17.88 o 
   6  15   3      672.79      638.79     24.99 o 
   7  15   3      181.02      189.32      7.45 o 
   8  15   3       29.47       68.16     29.21 o 
  -8  16   3       32.67       30.66      8.02 o 
  -7  16   3      170.97      171.48     18.97 o 
  -6  16   3        0.66       22.42     11.59 o 
  -5  16   3        7.77       18.34     12.46 o 
  -4  16   3      455.53      422.19     13.39 o 
  -3  16   3      145.07      180.13     13.94 o 
  -2  16   3      603.78      615.26      9.80 o 
  -1  16   3       84.36       87.38      4.37 o 
   0  16   3     2185.36     2229.82     72.12 o 
   1  16   3        1.77       45.04     15.11 o 
   2  16   3       11.88       10.17      7.72 o 
   3  16   3       68.32      135.78     16.60 o 
   4  16   3       58.19       85.39     16.37 o 
   5  16   3        7.92        8.26      4.11 o 
   6  16   3        8.46       14.80     10.02 o 
   7  16   3       76.54       67.77     27.39 o 
  -8  17   3       75.88       73.50      2.36 o 
  -7  17   3        0.30        7.83     11.34 o 
  -6  17   3        6.73        9.21      6.89 o 
  -5  17   3       36.38       43.66     11.33 o 
  -4  17   3      175.96      165.77      3.52 o 
  -3  17   3      456.02      416.49     28.44 o 
  -2  17   3        0.08       10.80     15.55 o 
  -1  17   3      306.38      323.18     11.04 o 
   0  17   3     1419.38     1358.88     10.46 o 
   1  17   3       15.12       28.02     11.42 o 
   2  17   3       84.92       81.54     12.90 o 
   3  17   3      207.48      208.29      7.84 o 
   4  17   3        1.90        6.88     11.09 o 
   5  17   3       54.16       66.36      7.68 o 
   6  17   3      124.98      114.37     24.84 o 
   7  17   3       87.84       92.30     16.79 o 
  -7  18   3       91.63       90.47     10.05 o 
  -6  18   3       27.91       47.63      6.12 o 
  -5  18   3       99.12       99.58     10.38 o 
  -4  18   3      983.79      893.32     15.94 o 
  -3  18   3       19.68       19.73      9.59 o 
  -2  18   3      449.94      424.79     24.91 o 
  -1  18   3      300.14      306.39     10.90 o 
   0  18   3       59.98       90.62      9.56 o 
   1  18   3     1111.11     1049.63      7.02 o 
   2  18   3       66.49       76.92      8.80 o 
   3  18   3        9.13       44.62     11.99 o 
   4  18   3       34.93       38.69      6.04 o 
   5  18   3        5.01        5.85     14.99 o 
   6  18   3       46.97       41.31     13.41 o 
  -7  19   3       51.60      100.07     19.00 o 
  -6  19   3        1.49        0.67      5.24 o 
  -5  19   3      344.33      362.29     21.93 o 
  -4  19   3      161.98      175.87     16.25 o 
  -3  19   3     1712.20     1579.20     14.86 o 
  -2  19   3      427.72      430.99     13.47 o 
  -1  19   3       77.82       88.47     12.89 o 
   0  19   3      352.15      336.07     19.02 o 
   1  19   3      150.75      202.27     16.65 o 
   2  19   3       81.48       98.12      7.83 o 
   3  19   3       20.85       50.00     17.51 o 
   4  19   3        1.50       31.86     20.30 o 
   5  19   3       62.05       65.47      8.34 o 
   6  19   3       94.38      128.21     27.92 o 
  -6  20   3        9.39        5.40      4.49 o 
  -5  20   3       28.02       31.31      4.93 o 
  -4  20   3      553.96      563.12     12.26 o 
  -3  20   3      528.80      519.46      7.65 o 
  -2  20   3      205.62      214.03     11.79 o 
  -1  20   3       58.19       78.56     16.85 o 
   0  20   3      565.61      568.88      9.35 o 
   1  20   3        0.51        6.51      6.27 o 
   2  20   3      152.87      153.16     10.09 o 
   3  20   3        1.15       25.34     11.74 o 
   4  20   3        4.95       14.66     18.37 o 
   5  20   3        4.01       37.79     13.38 o 
  -5  21   3       11.39       17.98      6.93 o 
  -4  21   3       10.14       15.91     19.17 o 
  -3  21   3       13.54       42.66     11.75 o 
  -2  21   3       44.56       48.86     15.90 o 
  -1  21   3       66.85       80.66      6.92 o 
   0  21   3      217.76      253.77     15.23 o 
   1  21   3       21.78       25.68     15.62 o 
   2  21   3        0.09        3.72      7.35 o 
   3  21   3      361.15      328.69     31.54 o 
   4  21   3      129.12      124.61      8.56 o 
  -4  22   3        2.31       20.18     28.59 o 
  -3  22   3        7.44        7.64      4.80 o 
  -2  22   3      378.27      374.15     16.62 o 
  -1  22   3      239.85      215.37     18.92 o 
   0  22   3       65.32       87.80     23.20 o 
   1  22   3       29.69       27.24      8.97 o 
   2  22   3       68.01       81.72     13.92 o 
   3  22   3        1.92       13.07     17.67 o 
  -3  23   3      210.84      189.10     19.78 o 
  -2  23   3      329.63      301.89     13.17 o 
  -1  23   3      331.93      305.54     21.42 o 
   0  23   3       55.24       49.55      8.71 o 
   1  23   3       19.11       15.19     10.42 o 
   2  23   3        4.58       12.37      7.58 o 
 -11   0   4        6.82        5.25      5.06 o 
 -10   0   4      902.27      960.78     15.56 o 
  -9   0   4        3.20       57.94     18.90 o 
  -8   0   4     4175.85     3860.57     14.22 o 
  -7   0   4     1008.15      978.44     42.48 o 
  -5   0   4      140.16      157.79      6.01 o 
  -4   0   4      267.17      341.93     42.67 o 
  -3   0   4     3213.50     3185.21     20.71 o 
  -2   0   4      351.67      395.55     14.95 o 
  -1   0   4     7490.80     7799.61     32.84 o 
   0   0   4     1306.81     1543.89     28.31 o 
   1   0   4       11.25       38.50     38.28 o 
   2   0   4        0.54       15.18     29.50 o 
   3   0   4    24040.72    23448.83     89.30 o 
   4   0   4     1747.09     1716.64     14.16 o 
   5   0   4     3184.56     3050.75     12.74 o 
   6   0   4      145.18      167.52     29.20 o 
   7   0   4     1567.78     1593.27     50.78 o 
   8   0   4      327.88      325.54      8.59 o 
   9   0   4      388.75      421.83     46.77 o 
  10   0   4       34.50       46.20     25.11 o 
 -11   1   4      213.46      247.66     13.44 o 
 -10   1   4        0.70        7.79      5.45 o 
  -9   1   4       99.58       86.87     15.70 o 
  -8   1   4      313.48      321.73      8.40 o 
  -7   1   4     6350.50     6127.58     46.11 o 
  -6   1   4     2155.35     2092.93     31.12 o 
  -5   1   4      255.67      310.23     26.09 o 
  -4   1   4       91.77      106.32     25.48 o 
  -3   1   4      498.93      542.94     19.33 o 
  -2   1   4       22.03       18.74      3.92 o 
  -1   1   4     4004.26     4065.40     29.82 o 
   0   1   4       13.87       31.39      7.43 o 
   1   1   4     1689.08     1807.31     49.76 o 
   2   1   4       56.57       76.62     13.17 o 
   3   1   4      561.04      581.10     11.41 o 
   4   1   4    27630.47    26643.85    153.65 o 
   5   1   4      702.66      748.76     11.00 o 
   6   1   4      503.17      460.71     27.89 o 
   7   1   4      304.15      284.02      4.04 o 
   8   1   4      350.00      338.04      8.88 o 
   9   1   4      269.68      278.69     21.84 o 
  10   1   4       39.07       54.10     21.00 o 
 -11   2   4       35.37       39.25     11.65 o 
 -10   2   4       10.26       12.52     10.64 o 
  -9   2   4       98.54       90.78      4.68 o 
  -8   2   4       15.95       20.32      6.11 o 
  -7   2   4        5.01       13.69     21.56 o 
  -6   2   4       38.64       40.92     18.80 o 
  -5   2   4      156.44      174.35      8.50 o 
  -4   2   4       11.84       37.30     26.31 o 
  -3   2   4      431.53      469.20     17.11 o 
  -2   2   4     1000.68     1082.73     35.22 o 
  -1   2   4     3172.82     3246.88     29.25 o 
   0   2   4    11208.42    11307.16     84.73 o 
   1   2   4       16.10       36.01      9.66 o 
   2   2   4      462.55      512.76     11.77 o 
   3   2   4      123.61      151.37      6.36 o 
   4   2   4      183.50      185.47     17.79 o 
   5   2   4      248.19      280.39     11.45 o 
   6   2   4      424.16      465.47      9.49 o 
   7   2   4       37.93       38.23     14.37 o 
   8   2   4       69.00       74.99     11.34 o 
   9   2   4      315.96      361.19     28.60 o 
  10   2   4       21.86       19.77     14.10 o 
 -11   3   4       65.39       83.19     34.08 o 
 -10   3   4      179.54      152.73     21.10 o 
  -9   3   4      205.47      209.91     34.51 o 
  -8   3   4     1903.94     1732.76     15.26 o 
  -7   3   4     7658.52     7203.59    219.79 o 
  -6   3   4      247.24      228.81     48.21 o 
  -5   3   4     1196.52     1163.03     16.08 o 
  -4   3   4       98.11      110.80      7.81 o 
  -3   3   4     2163.83     2015.79     32.75 o 
  -2   3   4     1533.27     1534.16     58.82 o 
  -1   3   4     1803.47     1718.31     83.36 o 
   0   3   4       58.09       62.55      5.21 o 
   1   3   4    10926.20    10855.72    100.48 o 
   2   3   4       25.09       44.74     13.23 o 
   3   3   4     1623.75     1825.08     29.20 o 
   4   3   4    15116.15    14783.91    153.27 o 
   5   3   4     1210.63     1222.00     34.53 o 
   6   3   4      314.21      366.51     12.44 o 
   7   3   4       77.33       72.95     10.10 o 
   8   3   4      246.65      255.30      9.89 o 
   9   3   4       29.45       33.41     31.22 o 
  10   3   4        0.95        1.96     15.74 o 
 -11   4   4       10.15       11.45     22.08 o 
 -10   4   4       25.61       28.83     41.86 o 
  -9   4   4       20.29       18.15     15.46 o 
  -8   4   4     1445.72     1492.81     24.02 o 
  -7   4   4      958.24      869.91     33.79 o 
  -6   4   4     7001.71     7468.83     49.88 o 
  -5   4   4      703.55      816.06    114.60 o 
  -4   4   4     4255.15     4067.64     31.17 o 
  -3   4   4      169.05      162.72      9.73 o 
  -2   4   4       11.93       23.50     11.71 o 
  -1   4   4       67.92       81.85      7.75 o 
   0   4   4      437.07      505.70     16.81 o 
   1   4   4      429.15      455.63     17.72 o 
   2   4   4      730.94      783.14     21.84 o 
   3   4   4    22049.99    21213.14     16.19 o 
   4   4   4      109.20      122.56     10.38 o 
   5   4   4     4027.38     3814.00     85.76 o 
   6   4   4       58.78       89.84     16.68 o 
   7   4   4      720.97      684.26      5.74 o 
   8   4   4      430.74      424.30     17.11 o 
   9   4   4      139.45      162.27     10.64 o 
  10   4   4       38.94       35.75      5.38 o 
 -11   5   4      107.76      167.69     27.59 o 
 -10   5   4        7.53       44.15      8.27 o 
  -9   5   4     1062.54     1041.83     21.41 o 
  -8   5   4       11.36       22.45      5.29 o 
  -7   5   4     2449.44     2489.91     20.43 o 
  -6   5   4     2426.13     2288.67      9.45 o 
  -5   5   4     3055.31     2985.64     18.07 o 
  -4   5   4      405.38      431.13     43.10 o 
  -3   5   4     1515.67     1506.70     11.05 o 
  -2   5   4       98.66      129.61     10.44 o 
  -1   5   4     5352.33     5207.70     11.12 o 
   0   5   4     3259.00     3129.87     26.24 o 
   1   5   4      305.58      310.73     13.87 o 
   2   5   4     3137.18     3165.34     35.30 o 
   3   5   4     1201.33     1260.00     43.61 o 
   4   5   4     6427.20     6252.14     17.11 o 
   5   5   4      555.52      624.79     22.34 o 
   6   5   4      339.48      321.06     25.11 o 
   7   5   4        0.74        2.83      3.78 o 
   8   5   4      869.19      798.14     25.91 o 
   9   5   4      244.22      225.57      4.63 o 
  10   5   4      156.01      202.16     14.11 o 
 -11   6   4       40.70       30.01     24.54 o 
 -10   6   4       22.92       32.52     17.42 o 
  -9   6   4      638.84      605.70     27.30 o 
  -8   6   4      451.76      421.38     15.94 o 
  -7   6   4       39.51       51.26     17.31 o 
  -6   6   4       73.04       73.98      9.85 o 
  -5   6   4     8623.76     8021.49    166.89 o 
  -4   6   4       22.57       29.27     10.22 o 
  -3   6   4     4399.55     4356.12     32.64 o 
  -2   6   4      644.75      632.52      7.86 o 
  -1   6   4       94.90       94.33      8.94 o 
   0   6   4      569.17      583.79     12.66 o 
   1   6   4       64.15       72.47      7.06 o 
   2   6   4    15071.54    14718.04    137.94 o 
   3   6   4     1913.89     1879.43     13.30 o 
   4   6   4      237.47      278.45     10.70 o 
   5   6   4      726.81      724.12      4.99 o 
   6   6   4      703.78      716.21     14.14 o 
   7   6   4      183.83      176.65      8.41 o 
   8   6   4      211.09      218.22      9.72 o 
   9   6   4      201.07      203.00      4.39 o 
  10   6   4      103.23       88.84     15.59 o 
 -11   7   4        5.29       14.98     17.75 o 
 -10   7   4      133.23      146.11     23.02 o 
  -9   7   4      544.74      511.12      5.43 o 
  -8   7   4     2703.29     2571.95     29.53 o 
  -7   7   4      116.58      105.40     37.14 o 
  -6   7   4     1259.59     1210.92     12.16 o 
  -5   7   4     3363.04     3194.93     69.29 o 
  -4   7   4        3.64        3.40      1.09 o 
  -3   7   4      134.42      162.18     20.21 o 
  -2   7   4       99.84      113.01     10.29 o 
  -1   7   4     8681.87     8719.63     75.68 o 
   0   7   4     2663.81     2455.27     45.15 o 
   1   7   4      331.78      357.91      7.42 o 
   2   7   4     4028.62     4025.96     26.18 o 
   3   7   4     1358.56     1327.18     27.95 o 
   4   7   4     1476.24     1558.25      9.85 o 
   5   7   4      171.32      228.34     11.15 o 
   6   7   4      188.08      232.58     17.71 o 
   7   7   4      740.43      720.00     22.67 o 
   8   7   4      500.59      552.60     19.30 o 
   9   7   4       44.82       73.93     17.51 o 
  10   7   4      117.23      101.66      0.33 o 
 -11   8   4        1.07        9.29     31.61 o 
 -10   8   4        2.71        4.03      2.85 o 
  -9   8   4        5.56        9.21     20.59 o 
  -8   8   4      783.12      780.26     52.16 o 
  -7   8   4      540.28      526.20     10.38 o 
  -6   8   4     7127.49     6459.65     56.73 o 
  -5   8   4      195.20      213.24      9.40 o 
  -4   8   4     4760.84     4375.86    103.71 o 
  -3   8   4       16.14       30.20     11.81 o 
  -2   8   4     1170.86     1205.62     44.14 o 
  -1   8   4       11.78       77.35     17.41 o 
   0   8   4       15.85       22.18      2.98 o 
   1   8   4     5279.96     5270.92    139.17 o 
   2   8   4     2216.08     2266.28     41.89 o 
   3   8   4     5681.10     5255.75     27.37 o 
   4   8   4      325.80      322.49     10.24 o 
   5   8   4     3219.42     3094.16     13.52 o 
   6   8   4        6.21       23.55     16.88 o 
   7   8   4      991.03      966.61     16.02 o 
   8   8   4       38.40       41.01      7.02 o 
   9   8   4        1.77        0.58      3.39 o 
 -10   9   4        7.82       19.65     15.46 o 
  -9   9   4      349.21      362.36     16.15 o 
  -8   9   4       24.88       32.43     12.81 o 
  -7   9   4       21.12       72.31     22.62 o 
  -6   9   4     1341.91     1265.25     75.07 o 
  -5   9   4     5873.33     6158.33    204.05 o 
  -4   9   4     1846.71     1791.69     62.44 o 
  -3   9   4     2353.75     2287.41     36.33 o 
  -2   9   4      508.23      536.88      9.03 o 
  -1   9   4      632.26      616.00     25.95 o 
   0   9   4      322.32      432.50     10.87 o 
   1   9   4      177.51      190.63      7.40 o 
   2   9   4     2832.40     2728.54      8.94 o 
   3   9   4     1088.59     1188.67     40.42 o 
   4   9   4     1475.73     1449.55     67.66 o 
   5   9   4     1276.79     1216.96      9.86 o 
   6   9   4      407.67      388.46      8.67 o 
   7   9   4       24.66       28.07     11.00 o 
   8   9   4      241.43      251.10     12.35 o 
   9   9   4        1.21        0.00     26.38 o 
 -10  10   4       31.36       31.91     13.36 o 
  -9  10   4      306.15      358.19     17.75 o 
  -8  10   4       58.06      101.14     18.69 o 
  -7  10   4      203.54      192.98      7.28 o 
  -6  10   4        8.39       14.37      7.73 o 
  -5  10   4     3274.02     3125.62     20.23 o 
  -4  10   4      120.13      138.72      8.81 o 
  -3  10   4     1090.56     1017.93     44.90 o 
  -2  10   4      522.26      558.12     41.38 o 
  -1  10   4      389.78      408.80      9.64 o 
   0  10   4     1241.40     1241.43     41.62 o 
   1  10   4      667.82      634.02     67.39 o 
   2  10   4     4992.75     4978.58     16.15 o 
   3  10   4        0.58       61.69      8.49 o 
   4  10   4        0.16        6.92      5.51 o 
   5  10   4       37.51       47.83     23.32 o 
   6  10   4      227.06      245.53     19.89 o 
   7  10   4      477.29      473.05     10.50 o 
   8  10   4       73.60       81.11     21.54 o 
   9  10   4      118.35      120.17     10.79 o 
 -10  11   4      177.77      184.33     12.83 o 
  -9  11   4      160.92      163.89     16.04 o 
  -8  11   4      170.93      179.64     16.08 o 
  -7  11   4       31.60       30.45      6.88 o 
  -6  11   4      867.22      874.58     30.28 o 
  -5  11   4     2025.24     2029.13     22.59 o 
  -4  11   4      202.67      271.70     21.35 o 
  -3  11   4     1428.39     1385.78     28.93 o 
  -2  11   4     1322.72     1226.07     18.47 o 
  -1  11   4      105.39      104.08      4.48 o 
   0  11   4     2926.71     2776.53     41.41 o 
   1  11   4     1353.27     1367.83     16.54 o 
   2  11   4      645.14      646.62      7.51 o 
   3  11   4     3013.87     2875.82     39.11 o 
   4  11   4      123.48      115.42      8.39 o 
   5  11   4      660.46      647.59     16.58 o 
   6  11   4      156.85      185.58     21.69 o 
   7  11   4       78.31       79.30      4.42 o 
   8  11   4       52.52       61.55     13.75 o 
   9  11   4      146.17      127.50      7.32 o 
 -10  12   4      145.50      150.63     12.03 o 
  -9  12   4        0.38        5.97      7.67 o 
  -8  12   4      372.83      413.07     20.26 o 
  -7  12   4       19.06       26.66     11.80 o 
  -6  12   4       79.03       77.52      1.66 o 
  -5  12   4      235.65      252.99     15.72 o 
  -4  12   4      946.92      890.19     32.97 o 
  -3  12   4       45.63       65.86     12.79 o 
  -2  12   4      524.78      505.65     10.44 o 
  -1  12   4     1150.01     1179.57     59.89 o 
   0  12   4     4247.18     3979.40     31.21 o 
   1  12   4     7755.94     7335.90     55.33 o 
   2  12   4       91.17      104.00     10.11 o 
   3  12   4       81.38       87.45      6.67 o 
   4  12   4       18.83       72.38     16.10 o 
   5  12   4      498.54      482.15     11.32 o 
   6  12   4      214.35      225.57     13.02 o 
   7  12   4      520.26      528.04     14.41 o 
   8  12   4        0.89       11.03     20.14 o 
   9  12   4       14.22       12.91     27.80 o 
  -9  13   4      221.62      209.75     11.26 o 
  -8  13   4       24.67       26.85     14.06 o 
  -7  13   4       40.30       79.03     25.13 o 
  -6  13   4       61.97       54.60     12.20 o 
  -5  13   4     2531.30     2277.77     18.61 o 
  -4  13   4     3692.62     3503.76     56.63 o 
  -3  13   4      641.57      606.09     11.94 o 
  -2  13   4      367.39      371.99     20.74 o 
  -1  13   4      355.36      373.35     17.26 o 
   0  13   4     3658.56     3362.46     33.93 o 
   1  13   4      593.47      599.31     10.14 o 
   2  13   4      418.19      397.36     29.11 o 
   3  13   4      134.41      141.81     12.56 o 
   4  13   4      394.50      378.56      9.07 o 
   5  13   4      247.62      259.86     11.32 o 
   6  13   4      593.60      562.07     23.60 o 
   7  13   4        2.96       28.30     29.56 o 
   8  13   4        0.89        0.30      3.26 o 
  -9  14   4       47.60       42.87     10.02 o 
  -8  14   4        0.58        9.48      3.51 o 
  -7  14   4      215.14      241.19     32.45 o 
  -6  14   4      139.43      141.33      5.16 o 
  -5  14   4      241.49      278.43     14.40 o 
  -4  14   4      460.45      461.72      9.84 o 
  -3  14   4     2357.41     2252.45     63.71 o 
  -2  14   4       69.84       65.95     16.58 o 
  -1  14   4      185.91      244.33     21.47 o 
   0  14   4      538.82      505.75     19.17 o 
   1  14   4      905.59      861.64     27.66 o 
   2  14   4      334.53      331.66      5.29 o 
   3  14   4       20.25       35.69      9.42 o 
   4  14   4        6.20       10.63     10.09 o 
   5  14   4        3.97        8.23      1.41 o 
   6  14   4       41.96       41.20      5.34 o 
   7  14   4       55.02       50.59      3.23 o 
   8  14   4       74.75      122.12     46.73 o 
  -9  15   4       38.88       58.32     27.40 o 
  -8  15   4        8.14       13.49      4.27 o 
  -7  15   4        0.16       15.74     16.85 o 
  -6  15   4      143.86      142.32      7.63 o 
  -5  15   4       96.81      139.77     29.00 o 
  -4  15   4        3.73        5.58      4.55 o 
  -3  15   4      779.24      741.56     16.77 o 
  -2  15   4       15.12       24.59      9.16 o 
  -1  15   4       14.29       39.70     12.56 o 
   0  15   4      625.34      594.36     14.68 o 
   1  15   4      206.97      213.80      6.66 o 
   2  15   4       15.48       17.40      5.01 o 
   3  15   4      282.47      311.92     16.99 o 
   4  15   4       95.68       91.16     11.92 o 
   5  15   4       93.98      113.67      3.58 o 
   6  15   4        6.48       13.23     20.24 o 
   7  15   4       73.87       86.38     17.91 o 
   8  15   4       89.52       79.80      0.76 o 
  -8  16   4       60.45       75.51     32.17 o 
  -7  16   4       53.32       66.69     16.50 o 
  -6  16   4        5.04       21.52      5.50 o 
  -5  16   4       28.50       36.00     16.84 o 
  -4  16   4     2833.96     2615.07     34.13 o 
  -3  16   4      508.03      458.52     26.00 o 
  -2  16   4      148.61      188.77     18.86 o 
  -1  16   4     1114.69     1210.30     31.45 o 
   0  16   4      370.65      348.53      3.92 o 
   1  16   4     4117.11     3985.62     17.29 o 
   2  16   4      248.82      244.82      7.69 o 
   3  16   4        8.42       23.61     21.31 o 
   4  16   4       23.93       24.80      4.99 o 
   5  16   4      279.36      330.51     24.77 o 
   6  16   4        0.53        5.89      4.37 o 
   7  16   4      233.75      234.96      8.88 o 
  -8  17   4       26.75       23.86      6.30 o 
  -7  17   4        8.32       30.75      9.38 o 
  -6  17   4       38.39       33.74     13.96 o 
  -5  17   4        5.12       14.18      3.99 o 
  -4  17   4      727.98      645.16     38.08 o 
  -3  17   4      169.63      208.48     17.44 o 
  -2  17   4      337.60      302.27      9.39 o 
  -1  17   4      854.61      910.71     41.54 o 
   0  17   4     2367.57     2265.22    104.44 o 
   1  17   4      578.12      576.70      8.32 o 
   2  17   4      251.41      236.71      9.00 o 
   3  17   4        1.33        9.71      5.17 o 
   4  17   4       73.02       78.36      3.65 o 
   5  17   4        0.30        6.22     10.05 o 
   6  17   4       98.59      101.17     19.65 o 
   7  17   4       34.02       34.32     13.59 o 
  -7  18   4        0.20        6.96     26.77 o 
  -6  18   4        6.31       65.38     31.50 o 
  -5  18   4       39.15       37.08      9.91 o 
  -4  18   4      241.54      258.32     11.82 o 
  -3  18   4     1737.69     1767.06     36.12 o 
  -2  18   4       11.98       16.90      1.33 o 
  -1  18   4      219.45      247.77     19.45 o 
   0  18   4      709.87      665.34     13.00 o 
   1  18   4      253.74      282.01     17.18 o 
   2  18   4       27.82       25.91      9.50 o 
   3  18   4        2.10       36.36     11.16 o 
   4  18   4       33.13       34.37      3.02 o 
   5  18   4        7.53       19.13     12.46 o 
   6  18   4        8.32       16.01     13.73 o 
  -7  19   4       41.18       44.57     12.33 o 
  -6  19   4       31.83       35.71     24.84 o 
  -5  19   4       33.16       28.70     10.51 o 
  -4  19   4       38.22       42.38      7.16 o 
  -3  19   4      104.18      114.31     11.78 o 
  -2  19   4       67.78       73.37      5.26 o 
  -1  19   4      342.19      336.91     17.45 o 
   0  19   4        4.85        5.81     12.78 o 
   1  19   4        7.85       10.36      2.24 o 
   2  19   4        2.36        3.45      3.90 o 
   3  19   4        7.01        9.30     19.18 o 
   4  19   4       21.79       19.27      8.14 o 
   5  19   4      103.64       96.41      0.57 o 
   6  19   4        0.44       11.83      8.06 o 
  -6  20   4       44.64       59.58     16.55 o 
  -5  20   4        0.18       -0.95     15.39 o 
  -4  20   4        9.16       31.18     26.62 o 
  -3  20   4       45.26       58.52      4.61 o 
  -2  20   4      419.48      375.48     13.58 o 
  -1  20   4      438.87      421.73      9.09 o 
   0  20   4        7.77       14.57      7.62 o 
   1  20   4      229.14      206.23      6.16 o 
   2  20   4        0.05       -0.15      1.66 o 
   3  20   4       17.05       14.02     13.68 o 
   4  20   4       19.20       14.41      5.17 o 
   5  20   4        1.95       30.43     25.30 o 
  -5  21   4      229.42      192.84      5.01 o 
  -4  21   4        0.58       23.55     12.79 o 
  -3  21   4      127.31      204.21     29.54 o 
  -2  21   4      639.70      650.69     22.14 o 
  -1  21   4      413.62      435.13     14.25 o 
   0  21   4      485.70      466.85      4.98 o 
   1  21   4        1.17       11.17      7.91 o 
   2  21   4      344.62      324.13      5.91 o 
   3  21   4        6.82       15.66      6.03 o 
   4  21   4       93.43      146.27     14.02 o 
  -4  22   4        3.19       16.87     11.72 o 
  -3  22   4      298.19      305.00     13.48 o 
  -2  22   4       89.39      140.84     24.97 o 
  -1  22   4      158.32      199.21     13.62 o 
   0  22   4      191.96      225.06     13.69 o 
   1  22   4      139.69      142.84     19.05 o 
   2  22   4       40.92       33.51      0.65 o 
   3  22   4        1.98       32.83      5.96 o 
  -3  23   4       31.02       29.12     27.98 o 
  -2  23   4       49.64       45.11      9.99 o 
  -1  23   4       56.70       82.19     17.28 o 
   0  23   4        0.26        4.30      1.91 o 
   1  23   4       29.39       29.71     10.98 o 
   2  23   4        3.30        6.97      6.49 o 
 -11   1   5        0.81       31.08     48.25 o 
 -10   1   5        4.91       26.67     17.13 o 
  -9   1   5       32.20       40.77     21.99 o 
  -8   1   5     2974.37     2747.33     84.96 o 
  -7   1   5     4506.75     4233.89     23.86 o 
  -6   1   5     1899.01     1928.04     19.43 o 
  -5   1   5      158.94      219.34     25.20 o 
  -4   1   5       39.05       77.13     23.67 o 
  -3   1   5     2865.53     2906.36     16.78 o 
  -2   1   5     2721.81     2675.41     64.84 o 
  -1   1   5        0.88       26.82     12.59 o 
   0   1   5    19222.02    18303.15     45.42 o 
   1   1   5     4074.58     3924.81     19.17 o 
   2   1   5     9735.99     9212.76    179.26 o 
   3   1   5      944.50      947.33     12.23 o 
   4   1   5     1975.63     1936.58     37.82 o 
   5   1   5        4.42       13.69      6.56 o 
   6   1   5      554.12      529.58     34.64 o 
   7   1   5      161.99      175.81     15.49 o 
   8   1   5      311.23      347.47     11.63 o 
   9   1   5      225.25      208.07     21.76 o 
  10   1   5        1.15       -0.94      9.37 o 
 -11   2   5       14.11       10.43      5.92 o 
 -10   2   5      224.76      240.34      7.50 o 
  -9   2   5        3.38       16.43     31.85 o 
  -8   2   5     2942.88     2645.12      3.05 o 
  -7   2   5     3416.95     3217.76     11.50 o 
  -6   2   5     9387.95     8756.30     65.01 o 
  -5   2   5     1335.15     1470.26     17.82 o 
  -4   2   5     1169.34     1205.97     13.19 o 
  -3   2   5    13167.67    12449.88    223.74 o 
  -2   2   5     4321.34     4035.98     19.28 o 
  -1   2   5      667.67      798.20     29.50 o 
   0   2   5      100.15      152.52     11.66 o 
   1   2   5     1499.28     1617.19     19.81 o 
   2   2   5       17.51       16.59      7.39 o 
   3   2   5     8984.18     8438.48    244.91 o 
   4   2   5      305.18      321.72     20.01 o 
   5   2   5     2591.72     2599.66     29.77 o 
   6   2   5     1187.29     1159.25     18.36 o 
   7   2   5     1601.68     1596.40     42.54 o 
   8   2   5      881.27      859.66     26.79 o 
   9   2   5       91.00       78.47     16.61 o 
  10   2   5        1.27        0.84      9.77 o 
 -11   3   5       22.30       25.94     13.27 o 
 -10   3   5       60.94       60.14      1.43 o 
  -9   3   5       24.67       42.29     21.29 o 
  -8   3   5      117.30      135.20      6.20 o 
  -7   3   5     8113.41     7457.56     23.67 o 
  -6   3   5     4472.46     4187.84     62.91 o 
  -5   3   5     1135.24     1070.06     34.13 o 
  -4   3   5      370.45      357.42     58.28 o 
  -3   3   5     2729.94     2647.12     33.77 o 
  -2   3   5    18837.05    18262.81     28.71 o 
  -1   3   5      161.34      176.51      8.05 o 
   0   3   5     1328.95     1259.99     28.96 o 
   1   3   5     5438.15     5461.23     14.59 o 
   2   3   5     7529.03     7262.38     30.99 o 
   3   3   5      257.60      267.08     14.43 o 
   4   3   5     1566.32     1478.12     55.09 o 
   5   3   5     1098.31     1048.13      8.48 o 
   6   3   5     2012.06     2181.04     28.24 o 
   7   3   5      861.62      814.45      9.99 o 
   8   3   5      439.77      413.63     32.99 o 
   9   3   5      292.49      258.82      9.79 o 
  10   3   5       16.31       12.52     20.62 o 
 -11   4   5       69.79       67.68     20.38 o 
 -10   4   5        0.04        0.95     38.85 o 
  -9   4   5      237.84      230.99     19.06 o 
  -8   4   5      758.47      808.03     49.16 o 
  -7   4   5      642.60      633.22     12.12 o 
  -6   4   5      337.21      408.27     25.31 o 
  -5   4   5      850.13      815.05     19.71 o 
  -4   4   5      695.43      839.38     43.89 o 
  -3   4   5     1201.29     1154.27     37.53 o 
  -2   4   5     3242.58     3163.25     57.93 o 
  -1   4   5      638.49      637.90      7.58 o 
   0   4   5     6909.69     6716.76     33.25 o 
   1   4   5      864.58      822.75     25.32 o 
   2   4   5     3738.27     3538.81     53.29 o 
   3   4   5      127.99      142.29     13.68 o 
   4   4   5        1.23       19.27     12.55 o 
   5   4   5       48.49       57.03     15.27 o 
   6   4   5       74.37       78.47      5.68 o 
   7   4   5       69.46       73.21     11.27 o 
   8   4   5       48.68       58.75     18.90 o 
   9   4   5       84.75      113.28     27.35 o 
  10   4   5       40.52       68.52     32.46 o 
 -11   5   5       98.23       88.39      1.91 o 
 -10   5   5       37.69       37.23      0.92 o 
  -9   5   5      382.91      393.22     16.47 o 
  -8   5   5     1569.33     1641.12     23.34 o 
  -7   5   5      196.01      200.94     25.84 o 
  -6   5   5      113.85      138.84     24.46 o 
  -5   5   5     1550.66     1503.39     22.05 o 
  -4   5   5      788.22      987.63     23.15 o 
  -3   5   5      838.53      841.01     26.83 o 
  -2   5   5    12895.12    12518.47     29.32 o 
  -1   5   5     7298.77     7088.59    159.21 o 
   0   5   5      208.24      233.19     16.17 o 
   1   5   5     4908.68     4692.67     45.99 o 
   2   5   5     2052.46     2047.91     27.16 o 
   3   5   5     2728.18     2667.87    101.32 o 
   4   5   5      953.61      948.74     61.55 o 
   5   5   5      271.04      277.48     12.50 o 
   6   5   5      320.78      330.16     12.93 o 
   7   5   5      369.82      341.61     25.65 o 
   8   5   5       59.62       55.90     15.92 o 
   9   5   5        0.40       -0.73     23.53 o 
  10   5   5      243.90      232.82     17.75 o 
 -11   6   5       10.24       37.96     52.36 o 
 -10   6   5       87.55       82.41     24.15 o 
  -9   6   5      307.74      278.47     19.71 o 
  -8   6   5      775.92      743.10     17.51 o 
  -7   6   5      603.74      570.13     11.64 o 
  -6   6   5     5126.07     4829.88     53.89 o 
  -5   6   5     1774.10     1594.40     14.95 o 
  -4   6   5      102.61      117.69     17.95 o 
  -3   6   5      647.98      684.67     10.39 o 
  -2   6   5     3888.91     3603.54      9.44 o 
  -1   6   5     1166.14     1147.21     16.42 o 
   0   6   5       20.33       33.69     21.12 o 
   1   6   5     2341.60     2260.24     11.82 o 
   2   6   5     1884.99     1955.66     46.51 o 
   3   6   5     7148.95     6731.92     28.23 o 
   4   6   5       29.42       38.23      8.18 o 
   5   6   5     1949.04     2078.83     20.65 o 
   6   6   5      447.26      431.50     12.83 o 
   7   6   5      637.46      575.70     30.20 o 
   8   6   5      295.21      301.97     19.84 o 
   9   6   5       75.69       77.24      5.73 o 
 -11   7   5        5.81       11.58      8.21 o 
 -10   7   5       16.48       26.61     15.98 o 
  -9   7   5      635.75      549.56     10.12 o 
  -8   7   5      681.78      676.33     19.39 o 
  -7   7   5     1263.52     1238.02     31.02 o 
  -6   7   5     3862.85     3524.50     26.98 o 
  -5   7   5     1005.31     1086.38     64.93 o 
  -4   7   5      624.44      616.57      8.04 o 
  -3   7   5      431.18      449.93     27.13 o 
  -2   7   5     6244.54     5969.00    166.35 o 
  -1   7   5     3181.69     3157.06     35.77 o 
   0   7   5      355.47      375.62     11.70 o 
   1   7   5     1914.27     1858.67     37.01 o 
   2   7   5      902.91      941.21     21.93 o 
   3   7   5      159.59      168.77     10.69 o 
   4   7   5      748.12      725.99     21.61 o 
   5   7   5      296.83      304.33      8.64 o 
   6   7   5     1126.17     1073.69     19.74 o 
   7   7   5       79.59      122.44     10.35 o 
   8   7   5        4.67       43.43     24.95 o 
   9   7   5      245.75      271.67     22.24 o 
 -11   8   5       92.71      120.48     25.40 o 
 -10   8   5       62.78       56.71     31.21 o 
  -9   8   5      594.55      584.93     19.15 o 
  -8   8   5      158.64      201.99     20.01 o 
  -7   8   5       49.88       40.95      4.91 o 
  -6   8   5      129.73      159.02     14.62 o 
  -5   8   5      201.30      216.32     16.80 o 
  -4   8   5      159.84      152.06     10.78 o 
  -3   8   5     1751.76     1641.98     63.07 o 
  -2   8   5     2133.30     2190.33     22.60 o 
  -1   8   5     4076.15     3999.43     34.05 o 
   0   8   5        0.31        2.46      3.94 o 
   1   8   5        0.81        8.63      5.82 o 
   2   8   5    10145.64     9975.71     64.84 o 
   3   8   5      529.27      510.99     19.12 o 
   4   8   5       73.64       64.69     20.78 o 
   5   8   5      306.19      334.83     13.01 o 
   6   8   5        0.75       19.74     17.10 o 
   7   8   5      111.60      143.98      9.14 o 
   8   8   5       97.70       90.52     20.59 o 
   9   8   5      289.71      288.57     21.74 o 
 -10   9   5      118.45      128.54     19.83 o 
  -9   9   5        1.43       60.91     40.86 o 
  -8   9   5      106.04      121.60     29.07 o 
  -7   9   5      135.50      139.32      8.18 o 
  -6   9   5      501.45      533.28     14.27 o 
  -5   9   5     3214.45     3154.99     27.52 o 
  -4   9   5      160.91      186.27     11.67 o 
  -3   9   5        6.14       40.69     20.90 o 
  -2   9   5       66.35       92.26     20.58 o 
  -1   9   5     5922.88     5788.62     33.43 o 
   0   9   5       18.58       16.90      5.06 o 
   1   9   5      922.81      971.11     17.77 o 
   2   9   5       63.32       58.08      4.06 o 
   3   9   5      203.52      215.21      5.92 o 
   4   9   5       50.71      103.99      9.56 o 
   5   9   5      950.04      920.77     18.32 o 
   6   9   5      197.47      180.29      3.22 o 
   7   9   5      315.21      341.30     15.52 o 
   8   9   5      112.82      139.22     16.14 o 
   9   9   5      207.16      240.98     44.05 o 
 -10  10   5      322.47      317.55     18.61 o 
  -9  10   5      624.15      652.21     16.84 o 
  -8  10   5      641.50      574.84      5.67 o 
  -7  10   5        7.45        5.73      0.57 o 
  -6  10   5        6.65       10.61      5.04 o 
  -5  10   5      970.21     1019.94     17.70 o 
  -4  10   5     3419.44     3138.72      9.23 o 
  -3  10   5      929.99      952.40     34.86 o 
  -2  10   5      352.22      336.37     18.47 o 
  -1  10   5     4787.44     4577.10     15.42 o 
   0  10   5       66.13       75.64      6.89 o 
   1  10   5     6596.88     6230.23     27.08 o 
   2  10   5     2780.95     2658.61     16.94 o 
   3  10   5       20.99       24.96      2.74 o 
   4  10   5      314.14      379.45     19.31 o 
   5  10   5     1038.77      983.36    103.53 o 
   6  10   5     1214.34     1122.32     37.52 o 
   7  10   5       70.75       83.90      7.73 o 
   8  10   5        6.61       11.95      4.05 o 
   9  10   5      107.81      100.52     17.65 o 
 -10  11   5        7.71       36.94     39.71 o 
  -9  11   5      363.37      331.04     15.65 o 
  -8  11   5       59.24       59.51      7.01 o 
  -7  11   5      213.43      209.56     18.64 o 
  -6  11   5      273.88      294.17     13.48 o 
  -5  11   5     1061.63     1132.23     49.52 o 
  -4  11   5     1693.69     1572.64     78.10 o 
  -3  11   5      284.27      270.49      8.87 o 
  -2  11   5      154.83      160.66     28.46 o 
  -1  11   5       13.95       15.77      1.83 o 
   0  11   5     3345.33     3089.29    108.78 o 
   1  11   5      821.76      871.44     19.34 o 
   2  11   5     5645.72     5370.68     67.95 o 
   3  11   5      192.51      180.53     22.54 o 
   4  11   5      657.46      686.90     65.00 o 
   5  11   5       81.36       78.89     16.91 o 
   6  11   5      914.25      897.23     14.14 o 
   7  11   5       22.03       51.77     19.45 o 
   8  11   5       22.85       68.67     39.66 o 
   9  11   5      102.43       98.87     20.50 o 
 -10  12   5       92.48      107.87     38.56 o 
  -9  12   5      163.34      158.79     22.19 o 
  -8  12   5       96.86       75.50      2.77 o 
  -7  12   5      147.63      184.05      8.73 o 
  -6  12   5        2.59       40.90      9.80 o 
  -5  12   5     1390.12     1426.93     37.81 o 
  -4  12   5      212.05      207.26      3.21 o 
  -3  12   5        1.30        6.77      8.81 o 
  -2  12   5     1257.89     1302.46     13.71 o 
  -1  12   5     2446.95     2317.08     54.41 o 
   0  12   5      317.45      354.88     12.68 o 
   1  12   5       34.77       40.42     10.65 o 
   2  12   5     1418.25     1331.11     17.34 o 
   3  12   5       21.87       72.86     10.84 o 
   4  12   5      179.81      186.65      9.00 o 
   5  12   5      479.56      482.28     26.00 o 
   6  12   5       57.28       65.81     12.17 o 
   7  12   5       25.89       23.86     24.58 o 
   8  12   5       67.92       77.61     23.96 o 
  -9  13   5       30.93       27.87     19.00 o 
  -8  13   5       87.03      103.50      7.69 o 
  -7  13   5        8.65        8.88      2.81 o 
  -6  13   5      556.71      502.28     22.28 o 
  -5  13   5     1603.12     1480.10     17.20 o 
  -4  13   5       32.06       38.29     10.83 o 
  -3  13   5     1337.88     1262.42     46.93 o 
  -2  13   5      423.87      421.19     17.68 o 
  -1  13   5      432.18      474.03     11.48 o 
   0  13   5      152.08      159.88     10.21 o 
   1  13   5     1594.21     1557.88      8.12 o 
   2  13   5      575.18      560.66      7.55 o 
   3  13   5      441.38      465.58      7.42 o 
   4  13   5      218.92      220.65      8.20 o 
   5  13   5      294.37      311.66      8.51 o 
   6  13   5      358.33      363.82     12.11 o 
   7  13   5        1.88        8.47      6.16 o 
   8  13   5       84.20      118.88     14.95 o 
  -9  14   5      108.47      129.82     46.49 o 
  -8  14   5       54.41       66.23     15.09 o 
  -7  14   5       17.47       21.27      5.90 o 
  -6  14   5        5.61       36.32     14.32 o 
  -5  14   5       62.10       68.02      5.32 o 
  -4  14   5     2340.57     2263.24     15.66 o 
  -3  14   5      128.89      129.17     13.04 o 
  -2  14   5      668.80      620.80     10.45 o 
  -1  14   5      259.50      353.29     48.04 o 
   0  14   5        0.18        1.44      6.52 o 
   1  14   5     2512.93     2521.81     15.54 o 
   2  14   5        3.98       12.35     10.15 o 
   3  14   5       20.09       48.37      9.31 o 
   4  14   5      232.31      257.66     10.82 o 
   5  14   5      593.45      567.74     13.05 o 
   6  14   5      915.96      888.95     15.74 o 
   7  14   5       55.69       48.94     21.14 o 
   8  14   5      220.86      240.62     10.99 o 
  -9  15   5       94.44      106.43     46.77 o 
  -8  15   5        0.19       -0.95     25.19 o 
  -7  15   5       38.31       39.31     13.32 o 
  -6  15   5       14.72       34.82     23.44 o 
  -5  15   5       56.29       67.07     12.43 o 
  -4  15   5     1299.81     1452.99     30.86 o 
  -3  15   5       62.30      122.38     17.73 o 
  -2  15   5       98.92      112.44     21.20 o 
  -1  15   5      147.94      159.36     21.81 o 
   0  15   5     4991.74     4686.77     76.03 o 
   1  15   5       30.28       33.31      4.21 o 
   2  15   5     1294.49     1223.04     90.07 o 
   3  15   5      223.43      205.33     12.66 o 
   4  15   5      135.87      135.01     16.25 o 
   5  15   5      124.36      119.51      5.33 o 
   6  15   5      154.48      175.57     21.73 o 
   7  15   5        9.25        9.32      8.45 o 
  -8  16   5        0.79        0.91      9.49 o 
  -7  16   5       53.06       63.31     18.43 o 
  -6  16   5      224.54      275.53     17.35 o 
  -5  16   5      102.20      111.69     12.68 o 
  -4  16   5      151.65      176.51      9.35 o 
  -3  16   5      512.97      464.55     21.82 o 
  -2  16   5        2.45       29.49      8.78 o 
  -1  16   5      189.76      175.88     19.63 o 
   0  16   5      152.12      152.07     10.26 o 
   1  16   5     1840.64     1928.63     27.65 o 
   2  16   5        5.50       12.76     22.91 o 
   3  16   5       45.86       53.86     10.23 o 
   4  16   5      407.08      400.13      5.91 o 
   5  16   5      197.68      195.63      9.90 o 
   6  16   5       81.57       82.04      9.93 o 
   7  16   5       63.92       60.18      4.56 o 
  -8  17   5       23.13       22.91      9.12 o 
  -7  17   5       30.38       58.53     21.05 o 
  -6  17   5      158.39      162.85     12.86 o 
  -5  17   5       47.86       44.11      1.72 o 
  -4  17   5       13.92       19.76      5.90 o 
  -3  17   5     1042.35     1031.60     10.33 o 
  -2  17   5       30.83       35.65     14.77 o 
  -1  17   5       49.81       52.13      3.28 o 
   0  17   5       15.59       11.56      1.41 o 
   1  17   5        1.64        0.81     10.18 o 
   2  17   5      210.81      222.50      8.55 o 
   3  17   5      371.08      404.46     22.08 o 
   4  17   5       98.52       99.23     10.52 o 
   5  17   5      221.42      251.10     26.04 o 
   6  17   5      119.80      111.69      1.24 o 
  -7  18   5        7.65       49.83     40.19 o 
  -6  18   5        0.61       -0.95      7.23 o 
  -5  18   5      141.66      157.12     19.57 o 
  -4  18   5      683.64      664.66     25.25 o 
  -3  18   5        7.80       10.88      9.78 o 
  -2  18   5      309.93      341.20     12.61 o 
  -1  18   5      591.79      546.25      4.55 o 
   0  18   5       28.04       27.65      6.14 o 
   1  18   5      803.59      740.47     16.58 o 
   2  18   5       28.56       29.21      4.81 o 
   3  18   5       18.73       29.54      4.20 o 
   4  18   5       17.65       25.25      4.82 o 
   5  18   5      179.64      197.80     29.35 o 
   6  18   5       43.32       34.19      7.51 o 
  -7  19   5        0.97        9.08     15.75 o 
  -6  19   5       37.58       35.68     15.56 o 
  -5  19   5        0.68       66.55     12.49 o 
  -4  19   5      112.76      120.72     32.69 o 
  -3  19   5       36.08       30.72     16.51 o 
  -2  19   5      358.01      363.23      8.63 o 
  -1  19   5      244.22      217.66     18.75 o 
   0  19   5     1416.30     1279.93     60.33 o 
   1  19   5       11.24       10.54     15.72 o 
   2  19   5      519.46      495.24     10.40 o 
   3  19   5       36.31       59.98      6.76 o 
   4  19   5       32.48       53.24      7.16 o 
   5  19   5       10.88       12.33      9.02 o 
  -6  20   5       36.44       76.15     17.11 o 
  -5  20   5       77.84       73.34     15.23 o 
  -4  20   5       55.52      114.44     18.88 o 
  -3  20   5      459.62      462.49     15.51 o 
  -2  20   5        7.36       13.45     15.73 o 
  -1  20   5      288.96      268.65     19.47 o 
   0  20   5      258.84      282.82     29.34 o 
   1  20   5      666.94      624.62     16.55 o 
   2  20   5      209.00      202.33     14.65 o 
   3  20   5       11.62       36.41     18.74 o 
   4  20   5       67.68       76.98     19.51 o 
   5  20   5        0.22       19.17      7.09 o 
  -5  21   5        4.72       16.02     21.92 o 
  -4  21   5       73.03      120.80     23.15 o 
  -3  21   5       92.39       92.72     14.36 o 
  -2  21   5        3.32        9.31     12.21 o 
  -1  21   5       62.71       73.26     25.02 o 
   0  21   5       16.42       23.23      6.20 o 
   1  21   5       39.24       48.36     46.01 o 
   2  21   5       25.12       61.81     17.18 o 
   3  21   5        3.87       10.68     15.24 o 
   4  21   5        7.53       20.91      6.61 o 
  -4  22   5       11.60       10.70      8.79 o 
  -3  22   5      128.01      119.92     12.03 o 
  -2  22   5      133.32      123.27     34.36 o 
  -1  22   5      296.85      277.34      7.35 o 
   0  22   5        1.99        2.86      1.77 o 
   1  22   5       87.95       97.49      7.59 o 
   2  22   5       10.15       23.40      7.35 o 
   3  22   5       91.47      125.48     19.30 o 
  -2  23   5      478.12      458.56     16.48 o 
  -1  23   5       14.65       19.99     11.59 o 
   0  23   5       77.19      109.22     50.83 o 
   1  23   5        4.65        9.82     23.98 o 
 -11   0   6       32.99       28.64     22.05 o 
 -10   0   6      576.98      563.77     35.13 o 
  -9   0   6      355.16      330.09     20.05 o 
  -8   0   6     1435.49     1434.63      9.16 o 
  -7   0   6     6584.40     6146.96     13.84 o 
  -6   0   6      609.68      582.96      3.82 o 
  -5   0   6     2387.48     2332.97      2.86 o 
  -4   0   6     1534.90     1702.76     26.16 o 
  -3   0   6    53195.93    52342.66    369.13 o 
  -2   0   6     2154.34     2284.42     49.73 o 
  -1   0   6     6447.07     6414.32    132.54 o 
   0   0   6       29.81      119.06     27.75 o 
   1   0   6     1180.86     1345.14     34.94 o 
   2   0   6      503.64      470.83     14.99 o 
   3   0   6     3447.02     3475.67     34.89 o 
   4   0   6      682.89      840.49     26.95 o 
   5   0   6      486.82      525.16     17.99 o 
   6   0   6     1599.69     1556.57     53.22 o 
   7   0   6     1277.72     1274.60     52.17 o 
   8   0   6     3882.44     3712.95     34.41 o 
   9   0   6       13.35       16.71      5.35 o 
  10   0   6       15.94       81.23     17.56 o 
 -11   1   6        1.59        1.91     31.19 o 
 -10   1   6       19.28       28.80     30.47 o 
  -9   1   6       30.32       39.93     24.32 o 
  -8   1   6        2.54        5.93      1.79 o 
  -7   1   6     1898.00     1928.37     30.50 o 
  -6   1   6      281.42      304.28     34.51 o 
  -5   1   6       15.29       55.64     23.05 o 
  -4   1   6    10898.81    10525.61    180.15 o 
  -3   1   6     1808.60     1805.45     48.66 o 
  -2   1   6     3228.23     3091.32     15.87 o 
  -1   1   6       21.45       72.81     14.14 o 
   0   1   6     3023.44     3062.84     20.68 o 
   1   1   6      209.42      232.03     26.78 o 
   2   1   6     2385.01     2467.40     21.55 o 
   3   1   6     1683.20     1783.52     22.28 o 
   4   1   6      278.17      346.66     11.64 o 
   5   1   6      199.43      221.29      4.92 o 
   6   1   6      853.10      766.33      2.78 o 
   7   1   6     1042.40     1017.37     27.99 o 
   8   1   6      313.53      324.20      9.69 o 
   9   1   6      255.21      244.42      8.73 o 
  10   1   6        3.06        8.03      4.53 o 
 -11   2   6      112.56      100.90     22.31 o 
 -10   2   6        0.34       10.05     17.70 o 
  -9   2   6      505.23      558.34     26.88 o 
  -8   2   6      466.03      516.65     19.83 o 
  -7   2   6        0.11        7.42     29.05 o 
  -6   2   6      243.34      286.37     33.41 o 
  -5   2   6      727.26      757.07     44.20 o 
  -4   2   6      443.93      576.29     65.74 o 
  -3   2   6     4200.35     4195.60     16.52 o 
  -2   2   6     8351.21     8471.06    107.05 o 
  -1   2   6       96.42       94.70     11.15 o 
   0   2   6     4050.35     3909.54     27.69 o 
   1   2   6      357.38      419.12     12.81 o 
   2   2   6     1017.87     1122.85     44.65 o 
   3   2   6       38.44       44.33      5.07 o 
   4   2   6      349.30      396.24     10.80 o 
   5   2   6        3.37        4.07      2.57 o 
   6   2   6       39.38       41.99      3.31 o 
   7   2   6        1.47        8.61     10.89 o 
   8   2   6        1.05        8.87     12.18 o 
   9   2   6       63.54       98.89     17.55 o 
  10   2   6        4.13       21.65     19.16 o 
 -11   3   6       55.69       59.33      7.03 o 
 -10   3   6        6.07        7.49     27.40 o 
  -9   3   6        2.66        9.64     23.66 o 
  -8   3   6     1130.90     1225.86     25.39 o 
  -7   3   6     1732.99     1697.73     27.93 o 
  -6   3   6        6.53       29.87     20.85 o 
  -5   3   6     2058.14     2172.21     27.12 o 
  -4   3   6    12294.71    11844.56    259.52 o 
  -3   3   6      996.47      942.11      3.69 o 
  -2   3   6     3447.26     3297.59     48.95 o 
  -1   3   6     1459.64     1494.65      5.76 o 
   0   3   6      182.56      184.91      1.45 o 
   1   3   6     1184.87     1214.31     38.80 o 
   2   3   6        6.01       12.62      6.22 o 
   3   3   6       22.68       23.67      2.59 o 
   4   3   6      319.15      309.54     19.85 o 
   5   3   6       90.41      125.44     15.18 o 
   6   3   6       65.22       69.00      7.55 o 
   7   3   6     1437.43     1393.04     18.93 o 
   8   3   6      235.56      210.02     13.06 o 
   9   3   6      109.65      116.96     10.45 o 
 -11   4   6        0.36       22.78     14.70 o 
 -10   4   6      218.13      233.17     36.61 o 
  -9   4   6      111.02      136.31     15.65 o 
  -8   4   6      497.12      483.15     28.19 o 
  -7   4   6     1857.05     1683.70      5.68 o 
  -6   4   6       71.73      121.90     63.29 o 
  -5   4   6     2513.13     2257.84     36.27 o 
  -4   4   6     1765.60     1714.29     14.89 o 
  -3   4   6     8911.25     8674.93     83.41 o 
  -2   4   6     3534.30     3479.11     59.17 o 
  -1   4   6      129.66      156.05     18.57 o 
   0   4   6       81.43       70.90      9.24 o 
   1   4   6       22.29       23.91      8.76 o 
   2   4   6       39.88       58.05      9.15 o 
   3   4   6     1463.80     1416.02     40.87 o 
   4   4   6     3025.52     2999.46     37.80 o 
   5   4   6      284.17      297.65     10.07 o 
   6   4   6     1077.34     1049.78     24.18 o 
   7   4   6      748.38      678.04     31.66 o 
   8   4   6     1171.68     1113.35     31.90 o 
   9   4   6      136.43      144.06     11.81 o 
 -11   5   6       48.81       38.93     27.40 o 
 -10   5   6      152.27      141.57     12.62 o 
  -9   5   6     1130.12     1092.85     38.95 o 
  -8   5   6      199.70      180.35     29.59 o 
  -7   5   6      381.67      386.01      5.78 o 
  -6   5   6     5320.76     5004.63     27.25 o 
  -5   5   6      247.09      280.70     15.34 o 
  -4   5   6     7806.74     7835.93    250.81 o 
  -3   5   6       24.10       24.00      2.98 o 
  -2   5   6    12021.46    11505.10     88.98 o 
  -1   5   6      190.82      223.20     13.60 o 
   0   5   6     2417.21     2381.80     23.57 o 
   1   5   6     1009.02      995.57      5.75 o 
   2   5   6      517.03      508.95      8.20 o 
   3   5   6     1125.49     1012.28     25.20 o 
   4   5   6      166.54      155.25      4.84 o 
   5   5   6      251.09      262.31     19.50 o 
   6   5   6     1443.25     1410.97      6.81 o 
   7   5   6     1722.95     1764.47     45.67 o 
   8   5   6      293.79      319.32     15.34 o 
   9   5   6      319.68      321.04     13.47 o 
 -11   6   6       68.15       74.84      6.97 o 
 -10   6   6        3.03        7.98      9.22 o 
  -9   6   6      719.02      683.42     11.93 o 
  -8   6   6     1001.85      926.56     96.32 o 
  -7   6   6      750.08      735.48      9.26 o 
  -6   6   6      375.82      433.90     11.41 o 
  -5   6   6      594.38      566.73     24.32 o 
  -4   6   6     3624.68     3547.58     52.35 o 
  -3   6   6     3393.03     3294.70     39.69 o 
  -2   6   6     5550.96     5662.31     96.40 o 
  -1   6   6       28.90       40.30      4.70 o 
   0   6   6      460.35      637.31     57.30 o 
   1   6   6      177.56      178.70     11.65 o 
   2   6   6     3324.53     3334.11     13.47 o 
   3   6   6      300.34      314.55     33.95 o 
   4   6   6      987.60      931.80      3.54 o 
   5   6   6      145.76      164.76     11.39 o 
   6   6   6       64.36       84.19     18.26 o 
   7   6   6      921.49      887.98     40.60 o 
   8   6   6       77.90       82.51     13.36 o 
   9   6   6       89.79      113.51     19.53 o 
 -11   7   6       27.81       20.05     23.10 o 
 -10   7   6        1.03        0.14      6.34 o 
  -9   7   6      133.75      121.81      5.54 o 
  -8   7   6     1387.68     1248.69     68.98 o 
  -7   7   6        5.03       10.84      6.25 o 
  -6   7   6      227.83      261.20      8.62 o 
  -5   7   6      503.12      508.05     14.47 o 
  -4   7   6     4919.53     4687.12     34.37 o 
  -3   7   6     2413.31     2408.71     22.36 o 
  -2   7   6       58.75       62.93      4.94 o 
  -1   7   6    10739.83    10805.06     59.48 o 
   0   7   6     2833.18     2627.13      8.80 o 
   1   7   6      780.18      769.71     47.65 o 
   2   7   6      547.15      536.13     10.78 o 
   3   7   6     1701.23     1706.89     18.28 o 
   4   7   6      584.66      577.00      8.72 o 
   5   7   6     1931.91     1863.60     42.18 o 
   6   7   6      128.14      177.90     17.02 o 
   7   7   6      122.17      138.85      8.00 o 
   8   7   6      289.68      266.16      2.40 o 
   9   7   6       15.30       32.76     18.05 o 
 -11   8   6        0.06       -0.86     42.10 o 
 -10   8   6       45.16       73.92     22.19 o 
  -9   8   6      251.21      261.03     15.37 o 
  -8   8   6      290.87      287.79     12.76 o 
  -7   8   6       40.22       37.65      8.23 o 
  -6   8   6     1425.56     1557.04     23.75 o 
  -5   8   6     5433.15     5104.19     19.66 o 
  -4   8   6     1941.74     1870.40     54.21 o 
  -3   8   6     4544.82     4413.06     18.20 o 
  -2   8   6      834.32      813.59     48.61 o 
  -1   8   6     4904.31     4641.15     42.80 o 
   0   8   6     1502.84     1572.66     39.06 o 
   1   8   6     1344.50     1451.34     24.14 o 
   2   8   6     1856.68     1803.07     10.46 o 
   3   8   6      212.77      227.15     13.36 o 
   4   8   6     1767.28     1652.00     22.24 o 
   5   8   6      307.61      327.92      7.22 o 
   6   8   6      767.93      719.59     20.78 o 
   7   8   6      226.83      231.45      9.92 o 
   8   8   6      457.34      429.18     29.59 o 
   9   8   6       67.30       66.44     12.50 o 
 -10   9   6       27.41       25.39     19.00 o 
  -9   9   6      447.99      387.17      4.58 o 
  -8   9   6      257.79      263.67     10.70 o 
  -7   9   6        5.48       20.78     14.82 o 
  -6   9   6     1315.98     1256.31     15.87 o 
  -5   9   6      883.58      891.44     62.92 o 
  -4   9   6     1691.61     1598.64     47.75 o 
  -3   9   6      458.05      497.29      9.92 o 
  -2   9   6      433.64      456.78     10.32 o 
  -1   9   6      211.32      239.25      6.99 o 
   0   9   6     7212.28     6909.72     37.39 o 
   1   9   6       11.31       12.98      5.70 o 
   2   9   6      209.61      203.35      4.43 o 
   3   9   6       32.42       34.47      5.51 o 
   4   9   6      514.44      494.68     15.31 o 
   5   9   6     1196.36     1146.47     11.62 o 
   6   9   6     1072.82     1035.62      9.81 o 
   7   9   6      276.20      317.09     14.45 o 
   8   9   6        2.45       11.32      8.32 o 
   9   9   6       13.81       10.55     13.15 o 
 -10  10   6       64.93       55.75     38.85 o 
  -9  10   6      492.69      500.39     46.49 o 
  -8  10   6      225.89      230.66      5.95 o 
  -7  10   6       97.01       95.86      3.63 o 
  -6  10   6       90.27       84.43     33.04 o 
  -5  10   6     1077.54     1170.60     15.91 o 
  -4  10   6        0.35        7.03      4.60 o 
  -3  10   6      265.21      262.48      9.68 o 
  -2  10   6     5278.04     5215.24     32.56 o 
  -1  10   6      124.09      115.80      5.20 o 
   0  10   6      525.98      559.23     13.15 o 
   1  10   6      267.39      296.14     13.96 o 
   2  10   6      943.74      970.29     14.96 o 
   3  10   6       12.11       13.38      1.88 o 
   4  10   6        1.47        5.64     10.34 o 
   5  10   6       24.81       28.93      2.39 o 
   6  10   6       90.88       86.91      3.54 o 
   7  10   6      391.35      362.86     25.62 o 
   8  10   6       68.52       67.48      9.12 o 
 -10  11   6       84.42      106.15      6.68 o 
  -9  11   6       91.95      103.76     45.82 o 
  -8  11   6      242.87      258.24     24.34 o 
  -7  11   6       67.49       58.83      4.88 o 
  -6  11   6      436.92      403.36      5.52 o 
  -5  11   6      184.29      233.94     20.87 o 
  -4  11   6      690.06      681.89     17.89 o 
  -3  11   6        1.38        4.52     14.14 o 
  -2  11   6      398.61      446.33     12.80 o 
  -1  11   6     3708.92     3619.46     63.80 o 
   0  11   6     3924.48     3642.01     65.42 o 
   1  11   6      135.80      160.37     19.29 o 
   2  11   6      100.75       95.08      2.23 o 
   3  11   6      819.70      815.42      7.94 o 
   4  11   6      258.14      241.82      5.55 o 
   5  11   6      273.08      307.96     12.35 o 
   6  11   6      165.14      197.67     11.20 o 
   7  11   6       12.50       12.30      4.72 o 
   8  11   6        0.86        0.90     11.20 o 
 -10  12   6      497.44      461.63     12.50 o 
  -9  12   6      266.16      287.14     19.00 o 
  -8  12   6      212.46      209.34      4.08 o 
  -7  12   6       85.42      103.85     15.26 o 
  -6  12   6       49.41       43.72      1.33 o 
  -5  12   6     2163.67     1999.43     15.26 o 
  -4  12   6     1209.11     1397.82     22.47 o 
  -3  12   6      194.79      193.32      7.49 o 
  -2  12   6     1091.30     1185.08     36.37 o 
  -1  12   6     2224.48     2153.28     60.69 o 
   0  12   6        4.81        9.55      5.03 o 
   1  12   6     2127.39     2087.47     69.34 o 
   2  12   6      478.84      517.69     11.76 o 
   3  12   6        2.24       24.63     22.07 o 
   4  12   6     1783.75     1895.70     49.27 o 
   5  12   6      355.47      362.27      6.28 o 
   6  12   6      130.09      119.74      8.11 o 
   7  12   6       10.21       10.61      4.32 o 
   8  12   6       40.40       50.90      8.73 o 
  -9  13   6      408.01      368.94     19.76 o 
  -8  13   6        0.86       -0.95     12.16 o 
  -7  13   6       41.21       84.81     34.27 o 
  -6  13   6      116.81      108.97     10.62 o 
  -5  13   6      428.56      446.30     16.23 o 
  -4  13   6     1260.79     1370.11     19.23 o 
  -3  13   6        5.19       73.10     19.22 o 
  -2  13   6       26.77       39.77      6.16 o 
  -1  13   6       30.59       31.13     11.38 o 
   0  13   6     6683.87     6185.26     85.00 o 
   1  13   6      281.08      281.80     30.43 o 
   2  13   6      466.74      450.95      9.30 o 
   3  13   6      449.92      439.65      5.28 o 
   4  13   6      701.13      740.58     41.54 o 
   5  13   6      283.92      272.82     14.33 o 
   6  13   6      253.97      300.26     11.92 o 
   7  13   6        6.90       28.27     12.96 o 
   8  13   6       38.96       81.30     45.63 o 
  -9  14   6        0.70        0.86     36.56 o 
  -8  14   6       35.94       30.95      2.65 o 
  -7  14   6       41.56       61.86     28.14 o 
  -6  14   6      390.24      363.73     26.50 o 
  -5  14   6       22.71       41.76     15.12 o 
  -4  14   6       37.79       49.91     14.04 o 
  -3  14   6        8.96       32.62     21.49 o 
  -2  14   6       38.92       44.10      4.73 o 
  -1  14   6      274.79      348.16     20.38 o 
   0  14   6      371.12      350.87      6.31 o 
   1  14   6      815.30      776.39     19.94 o 
   2  14   6      102.15      101.80      8.94 o 
   3  14   6      902.34      824.10     18.14 o 
   4  14   6       11.64       36.06     14.98 o 
   5  14   6      183.02      216.55     14.43 o 
   6  14   6       33.29       35.77      5.11 o 
   7  14   6       13.80       17.36     16.01 o 
  -9  15   6        0.92        0.00     43.53 o 
  -8  15   6      175.05      147.37     23.65 o 
  -7  15   6       72.62       80.39     11.03 o 
  -6  15   6      344.64      350.25     17.52 o 
  -5  15   6       20.69       19.21      2.72 o 
  -4  15   6        0.31       18.79     10.69 o 
  -3  15   6      804.57      798.50     19.43 o 
  -2  15   6      333.68      323.98      4.52 o 
  -1  15   6       67.94      102.69     20.69 o 
   0  15   6     1661.05     1697.79     50.15 o 
   1  15   6       22.67       22.17      5.90 o 
   2  15   6        4.91        9.55      3.65 o 
   3  15   6      416.66      420.21     15.13 o 
   4  15   6        6.15       22.70     22.75 o 
   5  15   6      365.27      356.19     28.29 o 
   6  15   6        5.83       15.43     21.10 o 
   7  15   6       27.27       47.90     14.28 o 
  -8  16   6       66.49       76.26     22.03 o 
  -7  16   6       73.62       61.19     35.18 o 
  -6  16   6      100.58       93.74      3.28 o 
  -5  16   6      431.50      426.27     29.73 o 
  -4  16   6      694.72      688.66     21.60 o 
  -3  16   6       15.60       74.27     13.49 o 
  -2  16   6       14.81       21.69     16.83 o 
  -1  16   6      797.57      957.69     17.47 o 
   0  16   6        0.36       17.85     15.41 o 
   1  16   6     2482.14     2346.12     36.32 o 
   2  16   6       49.64       53.90     13.55 o 
   3  16   6      226.09      212.02     24.22 o 
   4  16   6      649.63      640.64     16.19 o 
   5  16   6      109.26      110.46     12.21 o 
   6  16   6       40.63       43.43     17.42 o 
   7  16   6       32.67       38.49      4.82 o 
  -8  17   6       50.74       42.76      2.77 o 
  -7  17   6       34.27       49.77     20.36 o 
  -6  17   6      128.75      162.18     20.08 o 
  -5  17   6       15.38       11.25      1.81 o 
  -4  17   6       68.33       60.19     10.80 o 
  -3  17   6       63.74       56.78      5.08 o 
  -2  17   6      106.93      102.59     19.28 o 
  -1  17   6      331.11      359.00     20.66 o 
   0  17   6     2660.63     2481.83      9.90 o 
   1  17   6     1024.01      973.85     19.01 o 
   2  17   6      245.50      207.74     15.81 o 
   3  17   6      104.13      101.22     11.06 o 
   4  17   6      278.97      251.73      4.68 o 
   5  17   6       59.11       48.78      4.81 o 
   6  17   6        4.01        4.16     10.86 o 
  -7  18   6      121.89      112.13     19.28 o 
  -6  18   6       15.40       15.23      3.97 o 
  -5  18   6        2.40       -0.40     22.03 o 
  -4  18   6      443.84      437.09      2.71 o 
  -3  18   6       25.81       46.60     22.88 o 
  -2  18   6       17.05       21.53     13.48 o 
  -1  18   6      182.09      206.28     21.40 o 
   0  18   6        3.19       22.24     17.45 o 
   1  18   6      147.18      142.08     25.22 o 
   2  18   6       14.47       50.14     29.17 o 
   3  18   6      565.62      537.19     11.75 o 
   4  18   6      207.29      211.09      8.76 o 
   5  18   6       45.31       44.95     15.40 o 
   6  18   6       19.64       17.19      4.76 o 
  -7  19   6       28.07       23.98     26.05 o 
  -6  19   6       52.99       44.86     16.72 o 
  -5  19   6       47.55       53.93     13.37 o 
  -4  19   6        4.50       17.93     23.79 o 
  -3  19   6      442.05      465.12     18.81 o 
  -2  19   6       21.59       21.58     14.71 o 
  -1  19   6      327.79      327.80     12.54 o 
   0  19   6       33.66       40.47     19.15 o 
   1  19   6      432.79      429.13     21.89 o 
   2  19   6       28.46       31.68      3.48 o 
   3  19   6        0.27        2.71      7.35 o 
   4  19   6      100.61       91.37     19.06 o 
   5  19   6       55.19       57.96     19.01 o 
  -6  20   6       19.77       43.27     33.41 o 
  -5  20   6       24.95       34.78     33.61 o 
  -4  20   6        2.42       12.96     22.93 o 
  -3  20   6       16.98       32.13     39.61 o 
  -2  20   6        9.33       22.01     29.94 o 
  -1  20   6      195.64      210.16     15.89 o 
   0  20   6       70.75       62.05      0.93 o 
   1  20   6      421.75      446.17     17.14 o 
   2  20   6        4.93        8.17     11.66 o 
   3  20   6       91.77       92.00     14.11 o 
   4  20   6      376.50      354.72     42.00 o 
  -5  21   6       78.22       82.06     18.38 o 
  -4  21   6       27.53       24.06      4.34 o 
  -3  21   6       26.11       22.81      0.76 o 
  -2  21   6      169.29      169.07      7.16 o 
  -1  21   6       39.05       71.97      7.34 o 
   0  21   6      652.77      593.03     17.03 o 
   1  21   6      149.89      174.02     21.96 o 
   2  21   6      524.07      483.87     21.19 o 
   3  21   6       52.81       52.18      9.59 o 
  -4  22   6       15.46       16.88      6.93 o 
  -3  22   6        8.94       11.78     11.45 o 
  -2  22   6      114.17      108.40     10.39 o 
  -1  22   6      119.29      115.60     12.70 o 
   0  22   6        0.42       -0.79      6.06 o 
   1  22   6      186.20      213.77     26.63 o 
   2  22   6      211.64      202.64      5.82 o 
  -2  23   6       22.41       60.79     38.85 o 
  -1  23   6       71.37       64.72     12.69 o 
   0  23   6        0.72       41.70     36.61 o 
 -11   1   7       67.39       72.09      9.17 o 
 -10   1   7       25.30       48.45     24.01 o 
  -9   1   7        1.99        3.43      7.08 o 
  -8   1   7      185.87      191.62     21.33 o 
  -7   1   7      693.26      648.67     66.39 o 
  -6   1   7     2276.00     2296.82     29.59 o 
  -5   1   7      646.78      749.01     23.34 o 
  -4   1   7     1467.04     1501.49     88.39 o 
  -3   1   7      606.49      631.40     22.62 o 
  -2   1   7     9132.72     9192.27    190.86 o 
  -1   1   7      139.51      148.76     16.91 o 
   0   1   7       14.99       23.54      9.94 o 
   1   1   7        9.61       16.54      6.55 o 
   2   1   7      544.47      536.83      8.23 o 
   3   1   7       48.65       46.69      4.16 o 
   4   1   7      142.45      144.28      4.97 o 
   5   1   7       24.73       35.59      5.76 o 
   6   1   7       79.50       78.74      2.46 o 
   7   1   7     1413.70     1335.84      3.85 o 
   8   1   7        3.48        2.08      1.77 o 
   9   1   7      191.62      206.09      5.51 o 
 -11   2   7       29.47       33.07     29.59 o 
 -10   2   7       66.27       82.76     15.94 o 
  -9   2   7       10.19       10.21     10.26 o 
  -8   2   7      222.71      199.33     12.84 o 
  -7   2   7     2399.44     2286.83     28.95 o 
  -6   2   7      456.21      676.80     27.24 o 
  -5   2   7     1426.61     1284.00     45.74 o 
  -4   2   7     3845.60     3763.44     57.24 o 
  -3   2   7    36129.98    34510.87    146.28 o 
  -2   2   7     4723.22     4790.54     18.33 o 
  -1   2   7     4992.73     4878.35     60.18 o 
   0   2   7     3120.90     3016.10     40.18 o 
   1   2   7      253.27      239.84     12.90 o 
   2   2   7     6433.82     6122.22     41.32 o 
   3   2   7      323.84      334.36     11.86 o 
   4   2   7      623.87      646.80      8.32 o 
   5   2   7       18.23       12.22      7.19 o 
   6   2   7     1539.53     1436.13     28.00 o 
   7   2   7       64.12       69.53      9.19 o 
   8   2   7     1147.11     1058.15      5.15 o 
   9   2   7        9.54       10.51      6.11 o 
 -11   3   7       21.00       34.31     21.96 o 
 -10   3   7       41.39       37.23      1.24 o 
  -9   3   7       20.63       45.31     28.93 o 
  -8   3   7      102.92      147.00     41.81 o 
  -7   3   7      108.83      111.83      7.60 o 
  -6   3   7     3290.44     3026.37     11.74 o 
  -5   3   7     3331.94     3248.54     53.81 o 
  -4   3   7     5005.75     5306.35    153.54 o 
  -3   3   7      211.74      225.84     15.72 o 
  -2   3   7    15042.03    14482.92     77.67 o 
  -1   3   7     2132.56     2081.10     17.90 o 
   0   3   7      109.85      112.96      5.78 o 
   1   3   7     1558.73     1584.02     11.25 o 
   2   3   7     1870.80     1857.76     20.23 o 
   3   3   7     2212.98     2218.81     24.90 o 
   4   3   7        1.72        9.22      5.88 o 
   5   3   7       83.84       77.68      7.07 o 
   6   3   7      632.95      649.55     16.82 o 
   7   3   7     1335.19     1274.84     23.74 o 
   8   3   7        4.70       33.96     10.58 o 
   9   3   7      237.37      209.71     11.84 o 
 -11   4   7        1.49        5.12     15.85 o 
 -10   4   7        3.69       13.34     14.78 o 
  -9   4   7       20.63       27.75     12.84 o 
  -8   4   7      806.08      773.23     37.09 o 
  -7   4   7      433.90      461.82     23.29 o 
  -6   4   7      242.33      234.02     23.63 o 
  -5   4   7      571.69      581.33      9.60 o 
  -4   4   7     4839.71     4673.57     10.66 o 
  -3   4   7      136.34      167.64     16.78 o 
  -2   4   7     7277.87     7131.49    151.20 o 
  -1   4   7      200.78      185.51      4.61 o 
   0   4   7      449.17      484.49     17.04 o 
   1   4   7     1039.13     1042.05     12.85 o 
   2   4   7      452.48      420.92      6.77 o 
   3   4   7     1925.84     1817.25     62.73 o 
   4   4   7       45.54       53.96      3.57 o 
   5   4   7     1841.54     1898.48     24.44 o 
   6   4   7       22.12       36.77     19.20 o 
   7   4   7      127.54      136.66      7.51 o 
   8   4   7       56.25       51.73     13.93 o 
   9   4   7      120.41      117.09     12.08 o 
 -11   5   7       84.77       69.78     40.47 o 
 -10   5   7       21.89       20.05      0.29 o 
  -9   5   7       21.14       63.73     21.14 o 
  -8   5   7      542.90      627.66     28.01 o 
  -7   5   7      152.99      165.64     17.98 o 
  -6   5   7      662.83      672.58     23.90 o 
  -5   5   7     1631.76     1683.06     14.21 o 
  -4   5   7     2857.07     2833.93     22.54 o 
  -3   5   7        7.35       15.17     10.42 o 
  -2   5   7    12659.27    12219.79    219.47 o 
  -1   5   7     5664.61     5461.67     11.02 o 
   0   5   7      461.13      452.72     14.43 o 
   1   5   7     3041.28     3078.96     18.35 o 
   2   5   7     1621.01     1820.27     27.55 o 
   3   5   7      210.52      249.09     12.38 o 
   4   5   7      562.61      533.52     19.32 o 
   5   5   7     1732.83     1737.24     17.42 o 
   6   5   7      229.64      218.06      5.03 o 
   7   5   7      964.53      957.37     12.39 o 
   8   5   7        0.64        4.24      1.94 o 
   9   5   7      139.11      127.80      1.53 o 
 -11   6   7        3.26        2.86     21.86 o 
 -10   6   7        1.62        0.00     35.41 o 
  -9   6   7      119.89      117.18      8.59 o 
  -8   6   7       16.67       17.21      3.71 o 
  -7   6   7      368.53      316.47      7.87 o 
  -6   6   7      103.92      111.61      6.76 o 
  -5   6   7     5639.90     5296.91     37.35 o 
  -4   6   7       13.61       25.21      5.58 o 
  -3   6   7     6227.23     5717.04    186.00 o 
  -2   6   7      747.43      776.02     28.52 o 
  -1   6   7     1592.48     1500.67      9.22 o 
   0   6   7      152.74      157.02      6.19 o 
   1   6   7     1100.14     1056.06     34.57 o 
   2   6   7     2364.66     2518.58     17.89 o 
   3   6   7      265.55      263.73      6.80 o 
   4   6   7      401.61      381.31      9.35 o 
   5   6   7       35.84       34.15      4.30 o 
   6   6   7      220.38      242.82      8.91 o 
   7   6   7      107.99      152.38     16.10 o 
   8   6   7      511.97      476.41     16.02 o 
   9   6   7        0.12       19.54     18.77 o 
 -11   7   7       31.17       43.34     34.36 o 
 -10   7   7       84.03       74.74     11.17 o 
  -9   7   7       75.99       83.71     15.66 o 
  -8   7   7      276.96      264.42      4.68 o 
  -7   7   7        6.88       12.52     11.09 o 
  -6   7   7     1286.20     1225.32     28.14 o 
  -5   7   7     1515.66     1447.03     51.14 o 
  -4   7   7     2059.86     2164.67     14.70 o 
  -3   7   7     1101.33     1083.12     19.18 o 
  -2   7   7     7417.06     7241.44    135.66 o 
  -1   7   7     6346.04     6071.95     73.48 o 
   0   7   7       10.43       33.97      5.52 o 
   1   7   7      575.37      626.91     12.46 o 
   2   7   7       92.91      147.44     12.82 o 
   3   7   7      774.50      887.28     29.33 o 
   4   7   7      202.57      223.02     14.36 o 
   5   7   7        2.27       44.05      6.70 o 
   6   7   7     1088.96     1109.71     43.74 o 
   7   7   7       69.76       66.99      4.10 o 
   8   7   7       78.24      107.22     17.52 o 
   9   7   7      143.47      129.13     11.15 o 
 -10   8   7        3.59       80.28     27.68 o 
  -9   8   7      479.09      447.05     13.70 o 
  -8   8   7      101.91      111.01     22.00 o 
  -7   8   7      114.98      135.70     19.43 o 
  -6   8   7      177.24      204.83     13.43 o 
  -5   8   7      491.38      487.24     19.60 o 
  -4   8   7     1858.88     2034.64     25.37 o 
  -3   8   7      108.59      135.69     11.37 o 
  -2   8   7     4122.63     4009.86     73.22 o 
  -1   8   7     1620.51     1504.13     19.58 o 
   0   8   7       33.18       36.02      3.73 o 
   1   8   7     1241.46     1176.17      1.28 o 
   2   8   7       32.25       33.98      7.62 o 
   3   8   7       44.99       92.63     13.80 o 
   4   8   7      102.81       99.35      7.95 o 
   5   8   7     1927.78     1953.09     16.21 o 
   6   8   7      162.91      199.34     16.43 o 
   7   8   7       26.90       28.33      6.13 o 
   8   8   7        8.63        8.91      7.93 o 
   9   8   7      157.53      203.29     19.19 o 
 -10   9   7       21.76       15.37     45.82 o 
  -9   9   7      221.59      259.75     15.13 o 
  -8   9   7        0.81       27.94     27.21 o 
  -7   9   7      402.83      404.88     30.55 o 
  -6   9   7      822.93      772.08     15.56 o 
  -5   9   7      208.55      245.52     17.29 o 
  -4   9   7       42.52       63.96     10.83 o 
  -3   9   7       90.66      112.42     12.01 o 
  -2   9   7     1299.47     1238.48     31.51 o 
  -1   9   7     5519.15     5181.05     84.30 o 
   0   9   7       19.01       28.41     10.66 o 
   1   9   7        0.60        1.77      1.94 o 
   2   9   7       17.53       42.25      7.40 o 
   3   9   7      171.17      183.24     11.87 o 
   4   9   7      202.70      228.79      9.05 o 
   5   9   7      573.14      609.26     20.37 o 
   6   9   7     1055.17     1035.42     13.51 o 
   7   9   7      126.69      208.23     20.85 o 
   8   9   7       80.85       83.07      5.51 o 
 -10  10   7      135.04      137.65     17.76 o 
  -9  10   7       55.30       72.70      8.11 o 
  -8  10   7       14.99       78.38     17.61 o 
  -7  10   7      165.16      218.06     26.72 o 
  -6  10   7      104.25      126.30     29.59 o 
  -5  10   7     5785.99     5552.97     60.45 o 
  -4  10   7        0.11        3.80      2.22 o 
  -3  10   7      340.78      303.73     12.99 o 
  -2  10   7        8.37       25.12      7.87 o 
  -1  10   7     6874.68     6373.23     61.61 o 
   0  10   7       96.56       98.20     11.22 o 
   1  10   7     1796.23     1740.89     39.07 o 
   2  10   7      388.37      406.73      8.41 o 
   3  10   7       96.99       97.42     29.17 o 
   4  10   7     1534.20     1698.92     20.56 o 
   5  10   7      332.98      305.22     19.29 o 
   6  10   7     1729.06     1748.82     48.12 o 
   7  10   7       56.27       49.86      9.49 o 
   8  10   7       76.31       72.93     11.74 o 
 -10  11   7      213.82      242.37     25.87 o 
  -9  11   7      120.60      162.21     10.23 o 
  -8  11   7        2.11       19.30     23.57 o 
  -7  11   7       11.40       22.68     27.24 o 
  -6  11   7     1439.58     1385.78     13.54 o 
  -5  11   7      280.29      310.36     24.64 o 
  -4  11   7      328.42      364.25     23.85 o 
  -3  11   7       70.44       77.07     14.42 o 
  -2  11   7     1023.16     1045.53     29.29 o 
  -1  11   7     2182.86     2152.44     66.24 o 
   0  11   7     4931.40     4718.73     17.12 o 
   1  11   7      212.19      233.38      8.14 o 
   2  11   7        3.47       34.58      6.92 o 
   3  11   7      706.93      700.87     30.99 o 
   4  11   7      567.44      559.36     10.89 o 
   5  11   7      907.70      900.64     20.63 o 
   6  11   7      152.80      157.18     28.47 o 
   7  11   7        8.21        8.14     10.25 o 
   8  11   7       22.58       22.56     16.11 o 
 -10  12   7       22.00       42.86     16.13 o 
  -9  12   7        0.36       21.02     13.70 o 
  -8  12   7       42.39       45.06     23.79 o 
  -7  12   7       58.76       90.48     30.16 o 
  -6  12   7      787.08      767.37     16.85 o 
  -5  12   7       47.79       66.53     15.85 o 
  -4  12   7       59.63       73.22     15.18 o 
  -3  12   7        0.58       21.19     17.48 o 
  -2  12   7      868.84      826.42     19.25 o 
  -1  12   7       10.72       72.88     14.10 o 
   0  12   7     1583.94     1599.21     60.11 o 
   1  12   7       19.50       17.64     14.89 o 
   2  12   7      114.19      115.76      9.58 o 
   3  12   7      185.04      219.91     14.99 o 
   4  12   7        0.97        4.46      1.88 o 
   5  12   7      503.86      485.84      7.95 o 
   6  12   7       79.72       94.20     11.14 o 
   7  12   7      293.47      281.23     25.51 o 
   8  12   7        0.51       -0.34     17.72 o 
  -9  13   7       13.71       19.63     18.39 o 
  -8  13   7       21.96       93.96     19.32 o 
  -7  13   7       19.20       73.55     24.10 o 
  -6  13   7      412.67      450.10     22.19 o 
  -5  13   7      166.29      162.59     10.07 o 
  -4  13   7        2.96        6.06      3.58 o 
  -3  13   7       87.64      113.15     10.65 o 
  -2  13   7      871.88      834.42     11.33 o 
  -1  13   7      471.61      475.31     23.07 o 
   0  13   7     2354.78     2368.76     25.92 o 
   1  13   7       43.17       48.37      7.16 o 
   2  13   7        0.89       47.79     11.45 o 
   3  13   7       62.86      102.64     12.59 o 
   4  13   7      174.02      187.14      6.33 o 
   5  13   7      593.63      576.37     17.51 o 
   6  13   7      128.47      136.36      6.31 o 
   7  13   7        4.09        7.93      1.53 o 
  -9  14   7       52.81      106.81     38.18 o 
  -8  14   7       98.99       97.17     14.68 o 
  -7  14   7      135.92      121.27     34.51 o 
  -6  14   7        3.77        1.91      1.62 o 
  -5  14   7     1032.64     1021.26     22.15 o 
  -4  14   7        5.51       22.06     10.60 o 
  -3  14   7      461.52      478.68      7.20 o 
  -2  14   7       19.27       18.65     13.32 o 
  -1  14   7     2123.35     2027.03      4.87 o 
   0  14   7      173.96      174.78      5.63 o 
   1  14   7      780.75      963.87     50.36 o 
   2  14   7        1.06        4.32      7.64 o 
   3  14   7       60.78       83.93     14.25 o 
   4  14   7      912.30      865.91      6.50 o 
   5  14   7       95.39       99.66     11.00 o 
   6  14   7      332.15      314.20     15.74 o 
   7  14   7       52.47       50.58      1.42 o 
  -9  15   7       23.94       28.01     24.60 o 
  -8  15   7       11.58       10.49      9.21 o 
  -7  15   7       65.81       52.69      0.38 o 
  -6  15   7      511.28      471.85     10.88 o 
  -5  15   7        4.08       11.16     11.08 o 
  -4  15   7       57.51       71.90     28.09 o 
  -3  15   7        1.14        3.40     14.46 o 
  -2  15   7       73.27       89.71     10.19 o 
  -1  15   7      488.37      499.33     19.81 o 
   0  15   7     2725.26     2698.02     17.83 o 
   1  15   7      159.67      205.24     15.15 o 
   2  15   7       87.77       99.19     27.79 o 
   3  15   7      136.74      144.72     14.53 o 
   4  15   7      314.34      320.29     14.66 o 
   5  15   7     1497.81     1459.70     19.32 o 
   6  15   7        6.54        9.44     16.78 o 
   7  15   7        1.71        0.80      0.39 o 
  -8  16   7       12.11       10.24     13.51 o 
  -7  16   7       23.82       52.54     18.83 o 
  -6  16   7      200.65      246.18     39.23 o 
  -5  16   7        2.15        2.81     24.54 o 
  -4  16   7        2.29       13.22     25.85 o 
  -3  16   7       10.30       17.22      6.73 o 
  -2  16   7        8.35        7.43      4.08 o 
  -1  16   7      121.77      124.95      9.35 o 
   0  16   7      493.31      465.23      7.08 o 
   1  16   7      317.99      296.15     17.42 o 
   2  16   7      402.52      398.49     30.74 o 
   3  16   7       74.75      124.96     16.87 o 
   4  16   7      154.97      163.01      7.16 o 
   5  16   7       82.70       81.65      3.82 o 
   6  16   7        7.40        7.15     21.21 o 
  -8  17   7       19.47       24.41      5.91 o 
  -7  17   7      281.56      310.62     14.94 o 
  -6  17   7       25.90       39.33     25.53 o 
  -5  17   7        1.98        4.08      7.11 o 
  -4  17   7       16.82       24.61     13.53 o 
  -3  17   7       16.83       15.29      3.52 o 
  -2  17   7       84.47       84.27      5.01 o 
  -1  17   7        0.13        2.26     18.74 o 
   0  17   7      562.58      562.28     32.26 o 
   1  17   7      259.71      278.86     22.86 o 
   2  17   7        1.53        0.52     12.95 o 
   3  17   7       75.04       84.48     30.83 o 
   4  17   7      159.53      160.44     12.33 o 
   5  17   7       92.26       83.15     11.15 o 
   6  17   7       44.51       52.96     11.51 o 
  -7  18   7       68.96      103.68     30.55 o 
  -6  18   7        4.26        1.91     29.12 o 
  -5  18   7       28.16       22.67     24.68 o 
  -4  18   7       15.18       16.60      4.08 o 
  -3  18   7        1.26       11.91      8.45 o 
  -2  18   7       90.53       92.18      9.33 o 
  -1  18   7      436.50      438.18     11.65 o 
   0  18   7       66.07       63.70      9.15 o 
   1  18   7      985.59      976.73     27.68 o 
   2  18   7      223.39      219.59     21.29 o 
   3  18   7       34.96       27.68     33.79 o 
   4  18   7      215.16      277.02     46.49 o 
   5  18   7        0.22        2.52     13.33 o 
  -6  19   7       98.48      117.29     14.26 o 
  -5  19   7        2.71       15.56      8.46 o 
  -4  19   7       15.67       75.87     46.01 o 
  -3  19   7       22.36       21.61      8.35 o 
  -2  19   7       39.82       83.06     14.68 o 
  -1  19   7       17.34       28.68     29.96 o 
   0  19   7      251.99      248.39     21.19 o 
   1  19   7      304.95      356.61     23.37 o 
   2  19   7      367.78      397.59     20.19 o 
   3  19   7      166.93      184.04      6.59 o 
  -6  20   7       31.49       45.65     22.09 o 
  -5  20   7       20.45       18.72     13.84 o 
  -4  20   7      179.25      185.45     17.33 o 
  -3  20   7        7.80       16.98     10.54 o 
  -2  20   7       85.40       82.15      3.82 o 
  -1  20   7       14.12       71.14     29.16 o 
   0  20   7      203.39      247.03     41.67 o 
   1  20   7       96.68      155.25     33.74 o 
   2  20   7      136.75      139.15      6.16 o 
   3  20   7      218.02      261.65     31.60 o 
   4  20   7       58.54       66.82     22.34 o 
  -5  21   7       48.86       44.87     42.96 o 
  -4  21   7       40.12       46.57     13.63 o 
  -3  21   7        0.43        9.12     18.62 o 
  -2  21   7       26.35       29.14      7.25 o 
  -1  21   7      108.15      114.03      9.74 o 
   0  21   7       12.29       13.10     15.94 o 
   1  21   7       95.37       98.61      8.49 o 
   2  21   7        3.98        2.86     13.14 o 
   3  21   7        0.51        4.87      1.62 o 
  -3  22   7       93.00      133.32     26.16 o 
  -2  22   7       10.46        8.61     16.04 o 
  -1  22   7        9.55        8.03      2.00 o 
   0  22   7        0.49       13.11     20.38 o 
   1  22   7      208.07      256.99     18.85 o 
 -11   0   8       45.73       43.62     17.47 o 
 -10   0   8       42.39       31.50     33.41 o 
  -9   0   8       20.53      113.78     43.05 o 
  -8   0   8      675.12      642.71     20.71 o 
  -7   0   8      460.53      437.77     10.02 o 
  -6   0   8        3.22        9.07     19.28 o 
  -5   0   8      548.46      542.69     17.28 o 
  -4   0   8     3312.11     3187.81     22.33 o 
  -3   0   8    49292.51    46788.34    168.29 o 
  -2   0   8       71.74       95.58     13.65 o 
  -1   0   8     8835.38     8680.32    201.70 o 
   0   0   8    18902.13    18013.20     25.54 o 
   1   0   8     1186.02     1284.04     14.74 o 
   2   0   8     2087.12     1995.85     46.20 o 
   3   0   8      583.82      572.80      8.26 o 
   4   0   8     1575.78     1663.67     29.54 o 
   5   0   8       91.45       98.16     24.95 o 
   6   0   8     1836.83     1729.49      4.49 o 
   7   0   8        6.32        8.31     13.94 o 
   8   0   8     1940.77     1775.42     14.60 o 
   9   0   8       11.17       13.55     13.86 o 
 -11   1   8        0.26       -0.55      8.69 o 
 -10   1   8        4.01        5.32     27.46 o 
  -9   1   8        0.41        3.19     26.32 o 
  -8   1   8      274.41      266.11     12.74 o 
  -7   1   8       48.79      124.42     23.85 o 
  -6   1   8      755.61      772.37      9.41 o 
  -5   1   8       23.93       25.78      6.59 o 
  -4   1   8    10972.17    10295.15    188.21 o 
  -3   1   8     3439.51     3344.92     95.13 o 
  -2   1   8     2047.61     2011.11     59.51 o 
  -1   1   8     1587.09     1612.98     34.01 o 
   0   1   8        3.45       11.62     12.50 o 
   1   1   8     4922.87     4826.06     23.47 o 
   2   1   8     4351.72     4193.30      9.86 o 
   3   1   8     1119.14     1193.71     60.75 o 
   4   1   8      267.15      267.31     20.86 o 
   5   1   8      523.61      524.56      8.60 o 
   6   1   8       55.71       55.65      1.38 o 
   7   1   8      139.67      178.00      9.52 o 
   8   1   8        9.01       30.51     13.17 o 
   9   1   8       59.00       60.19      9.18 o 
 -11   2   8        3.09       24.44     21.10 o 
 -10   2   8        3.85        2.86      0.48 o 
  -9   2   8        0.18       21.10     22.04 o 
  -8   2   8        1.98        2.26      1.62 o 
  -7   2   8       12.35       12.80     20.15 o 
  -6   2   8      120.25      125.06      4.64 o 
  -5   2   8      126.17      152.60     21.38 o 
  -4   2   8     1371.80     1359.53     54.31 o 
  -3   2   8      175.84      177.92     26.20 o 
  -2   2   8      571.51      579.58     70.88 o 
  -1   2   8     3176.03     3250.50     53.89 o 
   0   2   8      143.97      183.05     13.25 o 
   1   2   8      818.65      804.34     53.98 o 
   2   2   8        0.64        9.01      7.03 o 
   3   2   8     1133.85     1241.88     18.12 o 
   4   2   8       38.08       82.23     20.16 o 
   5   2   8     2192.07     2094.30     12.39 o 
   6   2   8        6.83       40.81     17.56 o 
   7   2   8       71.74       71.38      7.92 o 
   8   2   8        4.36       11.98     11.71 o 
   9   2   8        2.22        0.82      8.61 o 
 -11   3   8       10.12       11.45      1.24 o 
 -10   3   8        2.29       14.60      8.50 o 
  -9   3   8      234.14      248.49     30.15 o 
  -8   3   8      172.50      212.78     13.13 o 
  -7   3   8       42.49       49.31     10.31 o 
  -6   3   8       17.41       16.35      6.95 o 
  -5   3   8     1024.12     1130.87     41.47 o 
  -4   3   8     5774.70     5567.16     42.52 o 
  -3   3   8     1161.65     1328.96     35.88 o 
  -2   3   8     5700.15     5442.20     42.14 o 
  -1   3   8     1368.62     1327.81     14.01 o 
   0   3   8      727.51      793.25     35.27 o 
   1   3   8      265.53      297.71     21.88 o 
   2   3   8      659.48      660.32     25.77 o 
   3   3   8       17.15       18.72      4.45 o 
   4   3   8        4.96       12.24      6.53 o 
   5   3   8      125.39      118.15      6.61 o 
   6   3   8      401.66      370.06     22.05 o 
   7   3   8      961.42      960.48     16.32 o 
   8   3   8       40.81       38.74     12.72 o 
   9   3   8       34.74       39.56     12.57 o 
 -11   4   8       54.70      113.21     23.29 o 
 -10   4   8       21.01       27.30     46.96 o 
  -9   4   8       77.82      133.65     16.94 o 
  -8   4   8       12.14       95.26     24.33 o 
  -7   4   8       39.63       55.47     15.03 o 
  -6   4   8      197.15      211.71     13.11 o 
  -5   4   8      379.71      446.50     70.35 o 
  -4   4   8     4074.49     4039.96     41.55 o 
  -3   4   8    11838.64    11147.08     60.97 o 
  -2   4   8      728.09      946.37     17.26 o 
  -1   4   8     2621.26     2588.87     34.36 o 
   0   4   8     3908.58     3855.95     29.54 o 
   1   4   8     1647.93     1596.68      6.44 o 
   2   4   8     2624.93     2502.14      6.45 o 
   3   4   8      345.54      349.50      4.06 o 
   4   4   8      417.55      438.34     11.85 o 
   5   4   8      167.45      164.22     10.53 o 
   6   4   8      340.60      317.25      8.33 o 
   7   4   8       20.50       43.75     20.58 o 
   8   4   8      332.30      328.28     12.00 o 
   9   4   8       17.77       17.02      2.18 o 
 -11   5   8        2.14       24.06     30.45 o 
 -10   5   8       18.72       38.66     12.98 o 
  -9   5   8      148.29      193.01     22.24 o 
  -8   5   8      364.60      376.91      8.65 o 
  -7   5   8        1.04        5.92      7.33 o 
  -6   5   8      151.21      164.90     13.38 o 
  -5   5   8      919.62      932.15     19.58 o 
  -4   5   8     6476.17     6384.08     86.38 o 
  -3   5   8     2709.41     2671.76     38.33 o 
  -2   5   8     6493.55     6223.02     57.77 o 
  -1   5   8     6095.41     5631.69     33.23 o 
   0   5   8     1493.06     1441.43     64.24 o 
   1   5   8     2226.53     2071.24     55.97 o 
   2   5   8      148.76      143.07      2.78 o 
   3   5   8       77.35       84.37     17.67 o 
   4   5   8        7.54        8.83      7.71 o 
   5   5   8       53.49       57.42     16.46 o 
   6   5   8      154.46      158.87      7.92 o 
   7   5   8     1649.44     1602.18     19.74 o 
   8   5   8       21.45       27.69      9.13 o 
   9   5   8      191.82      183.39     24.09 o 
 -11   6   8       38.90       88.97     13.27 o 
 -10   6   8       11.62       38.85     40.28 o 
  -9   6   8        0.10        0.29      6.49 o 
  -8   6   8       10.97       11.23      9.88 o 
  -7   6   8        5.61        5.81     19.81 o 
  -6   6   8      331.08      281.00      4.96 o 
  -5   6   8      268.47      272.32     14.22 o 
  -4   6   8     3999.02     3936.25     18.19 o 
  -3   6   8        1.03       35.44     11.22 o 
  -2   6   8     5090.51     5055.78     16.97 o 
  -1   6   8       92.82      100.01     13.49 o 
   0   6   8      588.40      581.65     22.90 o 
   1   6   8     1131.90     1020.27      3.62 o 
   2   6   8     2445.42     2505.29     18.63 o 
   3   6   8     1317.25     1308.46     63.85 o 
   4   6   8       20.55       22.18      5.32 o 
   5   6   8     1139.89     1083.78     15.03 o 
   6   6   8      223.70      209.95      7.83 o 
   7   6   8      162.09      171.81     15.93 o 
   8   6   8        5.22        8.98      8.85 o 
   9   6   8        0.12        2.23      1.97 o 
 -11   7   8      239.14      268.62     37.42 o 
 -10   7   8       34.40       50.02     28.54 o 
  -9   7   8       21.38       29.64     27.57 o 
  -8   7   8      245.58      302.03     39.04 o 
  -7   7   8      265.09      276.66     36.94 o 
  -6   7   8       47.26       75.14     25.50 o 
  -5   7   8     2564.11     2607.40     23.79 o 
  -4   7   8      107.36      151.05     18.83 o 
  -3   7   8      342.52      327.90      3.15 o 
  -2   7   8     4658.22     4597.66     79.35 o 
  -1   7   8      303.46      302.00     12.07 o 
   0   7   8     1897.03     1886.74     40.23 o 
   1   7   8     1044.96     1032.43      8.25 o 
   2   7   8     1680.51     1724.31     48.43 o 
   3   7   8      164.99      218.35     19.98 o 
   4   7   8       53.62       52.40      6.79 o 
   5   7   8       54.84       82.54     12.75 o 
   6   7   8     1705.25     1608.82      7.19 o 
   7   7   8      141.00      156.05     15.00 o 
   8   7   8        4.72        7.45     11.72 o 
 -10   8   8      183.87      158.55      0.29 o 
  -9   8   8       77.50       87.14     25.15 o 
  -8   8   8        1.86        7.49      8.51 o 
  -7   8   8      295.59      264.58     12.28 o 
  -6   8   8       84.73       93.27      9.67 o 
  -5   8   8     3564.03     3300.78     18.50 o 
  -4   8   8     1941.72     1996.12     22.32 o 
  -3   8   8     1438.74     1361.61     35.02 o 
  -2   8   8        5.66       38.92     23.32 o 
  -1   8   8     6168.36     5936.44     43.80 o 
   0   8   8      762.53      731.49     14.63 o 
   1   8   8     1758.43     1654.52     48.35 o 
   2   8   8      686.64      672.15     12.55 o 
   3   8   8      151.96      182.18      6.19 o 
   4   8   8     1897.53     1813.49      5.29 o 
   5   8   8       37.06       40.66      5.87 o 
   6   8   8      126.05      113.50     12.98 o 
   7   8   8       52.67       50.66     10.93 o 
   8   8   8      815.48      793.24     14.70 o 
 -10   9   8       12.18       10.40      1.91 o 
  -9   9   8       61.15      111.17     13.72 o 
  -8   9   8      223.76      225.20     31.98 o 
  -7   9   8       40.92       58.50     34.65 o 
  -6   9   8      404.83      468.74     70.26 o 
  -5   9   8     1521.86     1525.81     12.39 o 
  -4   9   8      650.80      754.65     49.53 o 
  -3   9   8      545.93      542.50     16.03 o 
  -2   9   8     1887.36     1810.40     12.07 o 
  -1   9   8     3333.43     3123.71     21.21 o 
   0   9   8     1898.29     1858.78     15.34 o 
   1   9   8      972.11      966.39      9.44 o 
   2   9   8       53.54       54.83     15.16 o 
   3   9   8      244.50      252.31      6.28 o 
   4   9   8      303.99      300.14     15.72 o 
   5   9   8      463.79      425.77     29.71 o 
   6   9   8       42.66       60.33      6.39 o 
   7   9   8       91.97       78.27     14.81 o 
   8   9   8       46.31       51.19     21.68 o 
 -10  10   8        0.89       12.89      6.78 o 
  -9  10   8        5.69        9.54     11.79 o 
  -8  10   8       13.43       19.66      8.74 o 
  -7  10   8      237.57      221.32      3.69 o 
  -6  10   8      196.94      263.58     27.25 o 
  -5  10   8      188.21      217.31     17.04 o 
  -4  10   8      557.81      568.29     10.65 o 
  -3  10   8        0.52       10.25      4.81 o 
  -2  10   8     2349.47     2289.91     13.31 o 
  -1  10   8       46.59       51.53      5.59 o 
   0  10   8       47.28      103.16     14.27 o 
   1  10   8      246.35      283.47      7.50 o 
   2  10   8      211.38      267.55     10.88 o 
   3  10   8      305.48      370.08     19.09 o 
   4  10   8       55.82       56.14     16.85 o 
   5  10   8       14.80       22.23     19.51 o 
   6  10   8        0.15       12.37      4.67 o 
   7  10   8      274.66      278.97     26.33 o 
   8  10   8       80.77       94.79     11.90 o 
 -10  11   8        4.04        1.91     41.52 o 
  -9  11   8        9.79       15.01      3.76 o 
  -8  11   8       47.85       76.43     28.92 o 
  -7  11   8        5.29        5.73     19.76 o 
  -6  11   8      313.16      375.57     23.89 o 
  -5  11   8     2284.86     2394.40     27.30 o 
  -4  11   8       54.65       84.30     10.08 o 
  -3  11   8       19.46       38.08     11.99 o 
  -2  11   8      295.30      324.54     15.12 o 
  -1  11   8       64.37       65.10      7.84 o 
   0  11   8      276.98      259.78     16.43 o 
   1  11   8      162.47      169.98     11.00 o 
   2  11   8      661.60      691.40     10.75 o 
   3  11   8       13.29        9.74      1.24 o 
   4  11   8      171.96      226.93     15.18 o 
   5  11   8      537.34      552.33     12.13 o 
   6  11   8      917.16      931.91     16.47 o 
   7  11   8        0.19       -0.88      4.75 o 
   8  11   8       18.49       28.79      8.58 o 
  -9  12   8       28.84       62.93     47.68 o 
  -8  12   8        7.95        4.82      1.91 o 
  -7  12   8      541.01      534.30     18.30 o 
  -6  12   8       65.94       77.85     14.37 o 
  -5  12   8      586.29      572.94     21.27 o 
  -4  12   8      606.30      588.75     10.64 o 
  -3  12   8       71.90       70.16      2.11 o 
  -2  12   8      284.93      272.73      3.25 o 
  -1  12   8     3751.15     3529.51     11.87 o 
   0  12   8     1695.79     1631.18     90.22 o 
   1  12   8      862.42      848.73     19.00 o 
   2  12   8       63.32       72.86     15.05 o 
   3  12   8      148.81      181.12     15.86 o 
   4  12   8     1697.60     1545.45     44.26 o 
   5  12   8       74.59       99.78     20.25 o 
   6  12   8       30.73       38.75     13.95 o 
   7  12   8       58.34       57.20      5.73 o 
  -9  13   8       81.26      118.88     14.60 o 
  -8  13   8        4.32       39.59     43.53 o 
  -7  13   8        1.50        0.57     12.22 o 
  -6  13   8     1526.08     1476.26     14.09 o 
  -5  13   8        0.07       -0.63      2.82 o 
  -4  13   8      435.53      407.23      8.93 o 
  -3  13   8       16.22       20.92     17.33 o 
  -2  13   8      398.37      408.24     12.43 o 
  -1  13   8      579.81      587.57     47.74 o 
   0  13   8      681.23      706.60     13.43 o 
   1  13   8       56.07       65.07      2.15 o 
   2  13   8        3.93       10.24     10.16 o 
   3  13   8      698.13      686.26     17.67 o 
   4  13   8      112.98      143.08     14.32 o 
   5  13   8      890.83      861.76     24.17 o 
   6  13   8       25.33       54.90     30.31 o 
   7  13   8       18.05       15.11     14.13 o 
  -9  14   8       49.32       44.70     16.66 o 
  -8  14   8      109.46       97.71     16.53 o 
  -7  14   8       33.15       31.92     13.10 o 
  -6  14   8      212.68      258.75     38.95 o 
  -5  14   8       79.26       93.79     23.23 o 
  -4  14   8      160.71      205.77     15.99 o 
  -3  14   8        5.91       10.66      6.44 o 
  -2  14   8        7.14        2.42     24.76 o 
  -1  14   8      423.18      439.95     29.31 o 
   0  14   8     1106.12     1040.96     30.67 o 
   1  14   8      244.16      244.21     14.80 o 
   2  14   8      310.44      312.18      5.01 o 
   3  14   8      378.71      378.34     15.18 o 
   4  14   8      133.73      147.54     13.35 o 
   5  14   8      130.38      115.65      5.28 o 
   6  14   8       62.22       77.81     14.38 o 
   7  14   8       10.83       34.16      7.53 o 
  -8  15   8       15.46       27.14      9.98 o 
  -7  15   8       85.86      115.41     10.45 o 
  -6  15   8      159.55      133.87     14.60 o 
  -5  15   8       64.11       59.49      2.05 o 
  -4  15   8       20.97       23.68      5.51 o 
  -3  15   8       32.90       35.32      0.86 o 
  -2  15   8      408.08      387.12     23.48 o 
  -1  15   8       58.17       55.03      8.78 o 
   0  15   8      651.90      629.81     15.18 o 
   1  15   8      330.98      332.63     10.02 o 
   2  15   8       13.54       13.38     11.66 o 
   3  15   8      108.66      105.51      7.06 o 
   4  15   8       13.20       14.96     25.06 o 
   5  15   8      259.46      259.75      5.35 o 
   6  15   8        0.48        3.36      1.43 o 
  -8  16   8        4.98        8.27      4.83 o 
  -7  16   8      549.65      492.71     11.74 o 
  -6  16   8       19.83       21.13     13.19 o 
  -5  16   8      599.56      527.20     17.56 o 
  -4  16   8      519.51      522.93     27.59 o 
  -3  16   8       22.63       25.01      1.79 o 
  -2  16   8       15.34       39.38     24.16 o 
  -1  16   8      633.18      616.47     17.63 o 
   0  16   8        2.70       12.82     28.78 o 
   1  16   8      167.69      213.97     20.35 o 
   2  16   8       30.58       29.16      9.21 o 
   3  16   8      179.54      196.85     11.45 o 
   4  16   8     1029.17      961.48     34.13 o 
   5  16   8        0.47        2.77      1.81 o 
   6  16   8      217.20      248.30     17.61 o 
  -7  17   8        0.77       18.90     14.08 o 
  -6  17   8      390.31      346.18     10.88 o 
  -5  17   8        1.86        4.41     13.59 o 
  -4  17   8       16.83       31.73      6.35 o 
  -3  17   8        6.73        8.18      3.01 o 
  -2  17   8       31.89       41.90     11.60 o 
  -1  17   8       14.79       33.83     13.65 o 
   0  17   8      330.30      385.99     22.23 o 
   1  17   8      306.15      315.97      6.68 o 
   2  17   8      262.87      297.58     29.19 o 
   3  17   8      451.17      485.69     36.46 o 
   4  17   8       74.46       63.96      7.13 o 
   5  17   8      313.17      276.54     11.64 o 
  -7  18   8       24.30       28.53     44.77 o 
  -6  18   8        0.01       14.00     11.15 o 
  -5  18   8      178.82      177.45      4.44 o 
  -4  18   8       36.60       44.41      9.46 o 
  -3  18   8       62.54       61.60     13.49 o 
  -2  18   8      143.11      151.15     17.71 o 
  -1  18   8       39.50       37.15      9.78 o 
   0  18   8      250.26      283.32     24.47 o 
   1  18   8      202.85      194.55     14.21 o 
   2  18   8       48.22       63.93     10.59 o 
   3  18   8      305.69      337.06     26.82 o 
   4  18   8       55.94       78.37     37.51 o 
   5  18   8        2.00       38.32     19.43 o 
  -6  19   8       17.04       13.08      8.88 o 
  -5  19   8       32.05       53.37     42.14 o 
  -4  19   8       20.30       28.31     11.23 o 
  -3  19   8       98.31      126.23     32.44 o 
  -2  19   8        3.69        7.69     21.77 o 
  -1  19   8        1.10       15.94     23.63 o 
   0  19   8      291.28      284.71      4.67 o 
   1  19   8      164.19      162.57     22.13 o 
   2  19   8       50.99       53.91      4.26 o 
   3  19   8       11.18        9.45     34.56 o 
   4  19   8       98.23       99.08     20.05 o 
  -5  20   8      117.25      144.18     26.51 o 
  -4  20   8        0.04       -0.91     30.11 o 
  -3  20   8        6.93       17.05      8.85 o 
  -2  20   8       17.39       36.41     22.49 o 
  -1  20   8      154.51      204.49     20.93 o 
   0  20   8       25.35       74.11     48.35 o 
   1  20   8       55.67       91.71     16.18 o 
   2  20   8       60.96       97.75     22.91 o 
   3  20   8        1.24        4.01     12.60 o 
  -4  21   8       34.48       77.52     26.11 o 
  -3  21   8       41.47       93.09     34.89 o 
  -2  21   8        2.86       35.71     23.91 o 
  -1  21   8       19.15       22.34     12.11 o 
   0  21   8        4.18       17.95     13.78 o 
   1  21   8      117.54      208.12     30.78 o 
   2  21   8      217.52      212.86      2.37 o 
  -3  22   8       13.53       17.77      6.71 o 
  -2  22   8      132.26      132.96     29.14 o 
  -1  22   8       15.99       13.60      8.78 o 
   0  22   8       42.16       39.22     14.14 o 
 -10   1   9      127.09      131.92     12.60 o 
  -9   1   9        0.96       13.06     17.37 o 
  -8   1   9       19.22       67.04     23.20 o 
  -7   1   9        5.67       39.67     14.53 o 
  -6   1   9      113.98      131.66     10.21 o 
  -5   1   9      129.76      135.00     12.74 o 
  -4   1   9     2886.75     2816.64     40.91 o 
  -3   1   9      374.98      378.28     19.50 o 
  -2   1   9     2949.11     2831.56     43.31 o 
  -1   1   9     2181.48     2138.81     78.54 o 
   0   1   9      695.37      851.00     19.31 o 
   1   1   9     7944.80     7588.75     21.57 o 
   2   1   9       45.86       50.96      8.11 o 
   3   1   9      316.50      317.44      9.75 o 
   4   1   9      437.98      421.46      9.81 o 
   5   1   9      399.44      419.71      7.29 o 
   6   1   9        2.74        9.26      8.85 o 
   7   1   9      168.10      165.70      7.29 o 
   8   1   9        0.42        4.41     10.30 o 
   9   1   9       16.56       20.72      7.51 o 
 -11   2   9       28.08       32.07      1.62 o 
 -10   2   9       53.66       58.90      0.76 o 
  -9   2   9      657.74      605.29     23.86 o 
  -8   2   9      131.27      151.06     18.35 o 
  -7   2   9      240.00      270.00      4.20 o 
  -6   2   9       90.27      100.34     14.30 o 
  -5   2   9      406.86      387.23      5.17 o 
  -4   2   9     1191.45     1137.67     16.74 o 
  -3   2   9    13386.50    13008.11     67.00 o 
  -2   2   9     6074.94     5789.13     24.01 o 
  -1   2   9     1168.11     1342.62     20.95 o 
   0   2   9       20.56       28.56     14.49 o 
   1   2   9     2265.69     2264.39     17.23 o 
   2   2   9     3335.87     3168.92     80.72 o 
   3   2   9        1.86        6.15     15.86 o 
   4   2   9     2184.96     2193.04     19.06 o 
   5   2   9      216.13      211.54     23.90 o 
   6   2   9     3571.74     3500.75     13.58 o 
   7   2   9       33.44       32.66      4.85 o 
   8   2   9        4.39       15.36     10.90 o 
   9   2   9        2.79       14.92     10.76 o 
 -11   3   9       19.85       14.99     45.53 o 
 -10   3   9      136.37      178.79     18.61 o 
  -9   3   9       16.76       16.32     40.86 o 
  -8   3   9       54.22       72.85     15.80 o 
  -7   3   9       55.96       75.29      5.25 o 
  -6   3   9       57.10       68.40      4.65 o 
  -5   3   9       34.83       30.22     11.96 o 
  -4   3   9     7047.32     7278.34     95.54 o 
  -3   3   9     6388.97     6008.69     11.78 o 
  -2   3   9     3282.36     3064.75     40.81 o 
  -1   3   9      141.92      130.95     16.99 o 
   0   3   9     6214.50     6150.89      9.41 o 
   1   3   9     1677.06     1543.87    101.15 o 
   2   3   9       20.82       30.73     12.36 o 
   3   3   9       14.44       16.40      3.66 o 
   4   3   9     1256.13     1228.32     29.48 o 
   5   3   9      657.15      626.44     11.83 o 
   6   3   9       92.99      109.25     21.36 o 
   7   3   9      368.20      378.73      7.81 o 
   8   3   9       18.55       42.02     16.48 o 
 -11   4   9        0.36       -0.95     38.85 o 
 -10   4   9        3.52        8.99     13.01 o 
  -9   4   9       28.36       24.52     15.80 o 
  -8   4   9      572.53      556.42     19.17 o 
  -7   4   9       35.34       69.13     28.11 o 
  -6   4   9      262.49      266.52     22.97 o 
  -5   4   9        7.95       17.94      6.69 o 
  -4   4   9     1840.03     1770.04     35.53 o 
  -3   4   9      574.67      662.27     24.46 o 
  -2   4   9      285.56      323.54      8.40 o 
  -1   4   9     3887.87     3780.05     52.14 o 
   0   4   9      139.34      158.31     13.05 o 
   1   4   9      265.98      273.87     23.52 o 
   2   4   9      252.34      258.82     14.36 o 
   3   4   9     7152.47     6907.67     15.80 o 
   4   4   9       32.77       31.55      4.85 o 
   5   4   9      608.46      607.66     15.89 o 
   6   4   9       89.29       88.14      5.41 o 
   7   4   9        0.30        1.02      4.96 o 
   8   4   9       27.75       29.14      3.67 o 
 -11   5   9        6.45       14.13      5.73 o 
 -10   5   9       54.00       43.15      2.20 o 
  -9   5   9      294.47      327.13     17.96 o 
  -8   5   9       76.22      145.43     22.72 o 
  -7   5   9      149.66      157.08      5.22 o 
  -6   5   9        2.99       11.18     12.96 o 
  -5   5   9     2311.28     2327.19     48.12 o 
  -4   5   9      705.66      762.43     35.34 o 
  -3   5   9       13.79       28.93     16.47 o 
  -2   5   9     1928.98     1885.74     38.91 o 
  -1   5   9     1430.39     1417.58     26.09 o 
   0   5   9     1811.79     1730.36     86.99 o 
   1   5   9     5659.65     5486.43     40.78 o 
   2   5   9     1810.79     1920.85     17.74 o 
   3   5   9       34.39       51.27     11.88 o 
   4   5   9      539.92      517.73      8.15 o 
   5   5   9       12.31       23.17      6.43 o 
   6   5   9      192.41      210.42     12.21 o 
   7   5   9      103.94      119.51     26.91 o 
   8   5   9       30.28       31.27      4.56 o 
 -11   6   9      131.19      120.94     25.49 o 
 -10   6   9        1.70        0.95     20.91 o 
  -9   6   9      334.77      307.30     11.98 o 
  -8   6   9      148.34      183.31     12.39 o 
  -7   6   9       61.04       59.94     10.69 o 
  -6   6   9      769.86      731.34     10.45 o 
  -5   6   9      937.74      954.33     22.26 o 
  -4   6   9       78.05      111.96     22.74 o 
  -3   6   9     2762.58     2683.92     67.64 o 
  -2   6   9     4587.23     4331.64     39.38 o 
  -1   6   9     1124.63     1183.19     80.57 o 
   0   6   9     7056.12     6824.19     18.67 o 
   1   6   9      700.77      680.26     25.41 o 
   2   6   9     1980.86     1935.70     38.50 o 
   3   6   9       32.99       44.77      3.98 o 
   4   6   9      383.00      401.10     13.19 o 
   5   6   9        1.24        6.11      3.40 o 
   6   6   9       30.52       33.41      3.62 o 
   7   6   9       42.92      105.74     20.91 o 
   8   6   9       43.55       31.50      6.83 o 
 -10   7   9       49.84       82.38     34.75 o 
  -9   7   9        5.90       29.78      2.67 o 
  -8   7   9       21.40       80.88     27.70 o 
  -7   7   9       37.99       39.31     15.18 o 
  -6   7   9       59.13       83.48     13.17 o 
  -5   7   9      123.61      138.73     11.89 o 
  -4   7   9     1654.16     1586.06     17.72 o 
  -3   7   9     1143.82     1302.15     14.82 o 
  -2   7   9      242.91      216.09     11.30 o 
  -1   7   9     1007.38      977.68     14.75 o 
   0   7   9     1988.99     2004.27     39.26 o 
   1   7   9      324.54      365.27     19.33 o 
   2   7   9      207.53      219.56      7.92 o 
   3   7   9       10.87       40.56      7.55 o 
   4   7   9        0.33        2.58      3.38 o 
   5   7   9      341.19      355.96     13.10 o 
   6   7   9      113.41      117.88      6.24 o 
   7   7   9       79.64       69.63     19.83 o 
   8   7   9       19.43       83.61     27.77 o 
 -10   8   9        4.26       12.60      4.87 o 
  -9   8   9        3.68       40.41     24.90 o 
  -8   8   9      353.85      400.29     30.65 o 
  -7   8   9        2.38        9.31      9.12 o 
  -6   8   9      560.93      497.43      7.92 o 
  -5   8   9      750.69      877.96     42.76 o 
  -4   8   9      696.76      839.53     38.35 o 
  -3   8   9      820.21      830.57     21.71 o 
  -2   8   9      977.71      924.25     59.26 o 
  -1   8   9      158.67      168.95      6.60 o 
   0   8   9       32.46       33.85      4.76 o 
   1   8   9      369.29      407.65      8.77 o 
   2   8   9      335.67      322.50     13.14 o 
   3   8   9     6605.09     6162.35      8.42 o 
   4   8   9      315.64      325.79     14.44 o 
   5   8   9      393.17      382.02     20.38 o 
   6   8   9        8.58       19.69     21.55 o 
   7   8   9       25.51       30.02     22.63 o 
   8   8   9       34.30       36.48     12.19 o 
 -10   9   9      101.86      121.71     31.02 o 
  -9   9   9       52.35       55.47      7.62 o 
  -8   9   9        1.23       33.68     23.01 o 
  -7   9   9      607.31      605.86     19.77 o 
  -6   9   9      116.89      145.86     12.68 o 
  -5   9   9     3933.35     3810.75     48.26 o 
  -4   9   9      233.62      233.86     10.19 o 
  -3   9   9      979.88      966.03     13.23 o 
  -2   9   9      156.49      176.34      7.27 o 
  -1   9   9      686.72      692.18     15.94 o 
   0   9   9      141.64      135.01      2.51 o 
   1   9   9       64.77       94.22     13.54 o 
   2   9   9     4166.68     3911.60     88.08 o 
   3   9   9        7.95       15.59     19.64 o 
   4   9   9        7.01       10.57      4.49 o 
   5   9   9       46.21       78.18     18.34 o 
   6   9   9      284.99      277.44      6.63 o 
   7   9   9        2.97        1.72     15.98 o 
   8   9   9       28.95       23.26     10.32 o 
 -10  10   9       27.91       28.16      3.25 o 
  -9  10   9       26.37       37.82     23.13 o 
  -8  10   9      103.76      115.66      4.84 o 
  -7  10   9      854.58      786.41    100.85 o 
  -6  10   9      590.15      607.77     22.05 o 
  -5  10   9       82.72      146.17     26.82 o 
  -4  10   9       26.89       18.83      1.63 o 
  -3  10   9      498.11      494.91     31.37 o 
  -2  10   9     2876.96     2921.57     15.90 o 
  -1  10   9     3360.21     3289.03     89.22 o 
   0  10   9     1276.35     1189.83     43.73 o 
   1  10   9      517.81      486.44     10.12 o 
   2  10   9      108.55      133.74      5.99 o 
   3  10   9      599.42      558.93     15.54 o 
   4  10   9     1254.53     1291.10     61.19 o 
   5  10   9        1.05       33.21     32.85 o 
   6  10   9      193.91      180.90     27.54 o 
   7  10   9       34.09       38.62      7.07 o 
 -10  11   9       97.69      142.90     16.70 o 
  -9  11   9        9.44       13.49     12.06 o 
  -8  11   9      189.78      217.42     13.77 o 
  -7  11   9      114.39      115.60     22.68 o 
  -6  11   9     2501.07     2248.31     67.87 o 
  -5  11   9        7.15       19.02      8.29 o 
  -4  11   9      530.76      499.88     10.11 o 
  -3  11   9      112.02      112.49      8.93 o 
  -2  11   9       79.40       77.89     13.28 o 
  -1  11   9     2149.40     2083.89     21.85 o 
   0  11   9      533.64      519.91      9.99 o 
   1  11   9      348.83      358.14     13.40 o 
   2  11   9       59.44       67.43      7.91 o 
   3  11   9     2182.30     2038.37      5.82 o 
   4  11   9        6.67       18.67      9.03 o 
   5  11   9      435.00      405.90     24.77 o 
   6  11   9      102.66       97.87     14.53 o 
   7  11   9       22.13       44.79     11.39 o 
  -9  12   9        5.99        4.86      2.29 o 
  -8  12   9      243.47      257.79     13.05 o 
  -7  12   9       78.85      115.41     29.60 o 
  -6  12   9       38.32       36.71      4.44 o 
  -5  12   9      273.30      288.35     15.30 o 
  -4  12   9      678.93      625.91      9.61 o 
  -3  12   9      210.97      206.75     10.46 o 
  -2  12   9        8.27       70.66      9.67 o 
  -1  12   9       19.22       25.39      6.85 o 
   0  12   9       16.76       31.12     16.02 o 
   1  12   9      354.39      381.03     16.33 o 
   2  12   9      223.83      197.24     21.11 o 
   3  12   9      125.19      109.46     18.42 o 
   4  12   9       67.17       58.16      3.54 o 
   5  12   9       90.03       85.64     12.42 o 
   6  12   9       59.51       52.62      4.06 o 
   7  12   9      208.13      219.26      7.47 o 
  -9  13   9       12.06       36.60     25.59 o 
  -8  13   9       68.18       73.19     32.46 o 
  -7  13   9        7.27       11.35     10.17 o 
  -6  13   9      179.05      235.22     28.70 o 
  -5  13   9      354.02      324.87     34.03 o 
  -4  13   9      204.97      200.98      6.04 o 
  -3  13   9      159.25      159.46     13.33 o 
  -2  13   9        8.43       12.73      7.10 o 
  -1  13   9      181.68      207.32     12.83 o 
   0  13   9      109.64      146.88     16.61 o 
   1  13   9      157.00      153.94      6.81 o 
   2  13   9     1461.73     1385.46      9.58 o 
   3  13   9      124.91      126.45      4.62 o 
   4  13   9       87.68       79.67     10.75 o 
   5  13   9       11.96       27.89     21.33 o 
   6  13   9        4.94        4.05     14.44 o 
   7  13   9        0.06        2.71     24.82 o 
  -9  14   9        1.73        0.45      3.05 o 
  -8  14   9       63.89       98.49     25.06 o 
  -7  14   9     1109.18     1065.31     27.68 o 
  -6  14   9      134.38      170.70     17.04 o 
  -5  14   9      175.09      171.60      7.10 o 
  -4  14   9      135.17      122.96     10.59 o 
  -3  14   9        6.69        6.53      6.74 o 
  -2  14   9      471.46      415.83     12.93 o 
  -1  14   9      563.13      525.45     15.56 o 
   0  14   9      475.43      474.47     17.63 o 
   1  14   9      376.22      356.36     10.32 o 
   2  14   9       57.43       65.13      8.66 o 
   3  14   9       20.08       34.57     19.22 o 
   4  14   9      631.14      610.54     15.32 o 
   5  14   9        2.18        1.06      7.59 o 
   6  14   9       39.33       78.81     10.45 o 
  -8  15   9      158.68      154.82     22.94 o 
  -7  15   9       10.03       39.12     28.96 o 
  -6  15   9     1275.63     1132.94      5.58 o 
  -5  15   9      202.66      191.99     12.36 o 
  -4  15   9        2.36       15.93     21.48 o 
  -3  15   9        2.53        6.70     13.58 o 
  -2  15   9      293.93      265.85      0.47 o 
  -1  15   9      554.33      508.80     31.98 o 
   0  15   9        0.66       40.20     23.82 o 
   1  15   9      155.09      167.60     11.90 o 
   2  15   9       35.91       64.43     15.03 o 
   3  15   9      766.98      740.27      7.39 o 
   4  15   9       44.63       55.33     20.43 o 
   5  15   9      852.44      829.72     20.59 o 
   6  15   9       28.79       36.76      3.89 o 
  -8  16   9        3.27        1.91      3.38 o 
  -7  16   9      483.38      445.17      4.44 o 
  -6  16   9       30.81       86.21     27.54 o 
  -5  16   9       73.49      107.21     43.48 o 
  -4  16   9        0.81        5.13      3.88 o 
  -3  16   9      144.02      183.30     15.53 o 
  -2  16   9      112.70      112.29      6.28 o 
  -1  16   9        0.25        0.85      9.68 o 
   0  16   9      105.45      118.42     17.18 o 
   1  16   9       85.21       85.62      8.93 o 
   2  16   9       78.03       70.97     10.52 o 
   3  16   9        0.50        0.83      9.61 o 
   4  16   9      420.51      423.42     28.87 o 
   5  16   9        9.84       21.53     24.94 o 
  -7  17   9       99.50      113.62     19.10 o 
  -6  17   9       21.78       19.16     13.61 o 
  -5  17   9       19.01       24.48     27.78 o 
  -4  17   9        0.13        4.13     12.81 o 
  -3  17   9      273.75      247.04     23.69 o 
  -2  17   9      257.22      244.72     28.94 o 
  -1  17   9       95.46       90.37      4.61 o 
   0  17   9      272.11      254.16      5.97 o 
   1  17   9       50.73       62.61      7.59 o 
   2  17   9        0.71        1.82      1.43 o 
   3  17   9       61.89       65.29      4.68 o 
   4  17   9       65.43       72.51      9.94 o 
   5  17   9        8.72       46.10     42.34 o 
  -7  18   9      348.02      349.80     20.23 o 
  -6  18   9      105.50      102.56     21.70 o 
  -5  18   9      222.02      209.85     15.58 o 
  -4  18   9        0.55        5.52      3.15 o 
  -3  18   9       36.17       45.32     19.68 o 
  -2  18   9       29.05       85.31     21.72 o 
  -1  18   9       92.73      112.89     15.23 o 
   0  18   9        1.45       27.11     39.09 o 
   1  18   9       48.24       98.09     19.95 o 
   2  18   9      324.82      311.23     27.72 o 
   3  18   9       77.78      172.11     40.76 o 
   4  18   9      177.70      176.31      8.97 o 
  -6  19   9      478.38      463.37     15.75 o 
  -5  19   9      132.45      111.68     21.53 o 
  -4  19   9       45.74       49.83      8.79 o 
  -3  19   9        8.28       51.34     21.08 o 
  -2  19   9       66.84       83.62     45.96 o 
  -1  19   9       96.08       92.63     23.38 o 
   0  19   9        4.03        3.76      9.50 o 
   1  19   9      103.43      105.37     13.89 o 
   2  19   9       66.20       56.19      7.62 o 
   3  19   9      286.92      331.81     27.21 o 
  -5  20   9        5.41        0.95     18.76 o 
  -4  20   9       57.13       71.02     34.89 o 
  -3  20   9       31.86       28.71     26.37 o 
  -2  20   9        6.00        9.46     12.50 o 
  -1  20   9      105.13      101.46      5.35 o 
   0  20   9        1.14        9.09      8.10 o 
   1  20   9       17.47       22.99     14.56 o 
   2  20   9        0.31       17.37     41.91 o 
   3  20   9      136.55      136.89     21.86 o 
  -4  21   9       69.57       65.71     17.35 o 
  -3  21   9      111.30      117.39     28.85 o 
  -2  21   9       10.89       12.55      8.11 o 
  -1  21   9       29.88       33.01     27.89 o 
   0  21   9       70.29       79.63      9.79 o 
   1  21   9        5.74       56.91     46.20 o 
  -8   0  10      156.47      181.75     16.42 o 
  -7   0  10      739.52      799.88     97.13 o 
  -6   0  10      187.38      206.02     19.13 o 
  -5   0  10      906.80      919.20     42.91 o 
  -4   0  10     2168.12     2281.91     15.99 o 
  -3   0  10     1227.95     1259.46     28.73 o 
  -2   0  10       10.39       23.17     19.09 o 
  -1   0  10      771.80      850.32     34.51 o 
   0   0  10    24678.61    24138.08     20.22 o 
   1   0  10     1589.62     1786.30     26.04 o 
   2   0  10    12223.59    11929.02    182.85 o 
   3   0  10       67.89       63.72      7.98 o 
   4   0  10        3.81       12.19     10.64 o 
   5   0  10       57.65       63.54      8.79 o 
   6   0  10        6.44       13.61      7.15 o 
   7   0  10       47.36       52.44     17.72 o 
   8   0  10       40.32       46.38      5.28 o 
  -9   1  10        5.56       93.36     30.07 o 
  -8   1  10       73.38      110.53     24.25 o 
  -7   1  10       42.11       51.50     19.45 o 
  -6   1  10       22.36       22.52      1.55 o 
  -5   1  10       20.93       30.40      3.85 o 
  -4   1  10     1469.89     1442.27     55.35 o 
  -3   1  10     1407.46     1559.61     24.31 o 
  -2   1  10       83.69       83.41      4.41 o 
  -1   1  10     6125.30     5716.85     26.19 o 
   0   1  10      639.39      690.45     15.80 o 
   1   1  10    10520.90    10291.40     51.48 o 
   2   1  10       14.37       12.09      4.70 o 
   3   1  10      546.75      550.63     10.00 o 
   4   1  10      956.85      902.81     16.50 o 
   5   1  10      277.70      272.71      4.15 o 
   6   1  10      169.83      197.58     20.11 o 
   7   1  10       10.51       11.87     19.98 o 
   8   1  10       21.08       21.06     11.27 o 
 -11   2  10       18.39       15.56     38.47 o 
 -10   2  10       16.06       34.17     46.20 o 
  -9   2  10        0.05        2.72      8.54 o 
  -8   2  10      519.09      486.53     31.01 o 
  -7   2  10        0.14        0.22      7.87 o 
  -6   2  10      150.83      173.41     15.67 o 
  -5   2  10       57.93       66.45     10.15 o 
  -4   2  10      489.12      493.63     10.25 o 
  -3   2  10      895.12      919.52      8.51 o 
  -2   2  10      490.12      502.64     19.74 o 
  -1   2  10     1090.70     1162.99     13.82 o 
   0   2  10       28.58       25.31      2.23 o 
   1   2  10       93.45       92.52      3.20 o 
   2   2  10        5.07        8.63      4.23 o 
   3   2  10      120.36      108.92      3.08 o 
   4   2  10       64.23       73.00     11.32 o 
   5   2  10     1724.88     1705.39     10.82 o 
   6   2  10       34.77       34.92      4.60 o 
   7   2  10      184.28      171.53     11.12 o 
   8   2  10       22.58       21.61      5.03 o 
 -11   3  10       74.82       63.96      7.16 o 
 -10   3  10      339.98      326.75     12.70 o 
  -9   3  10       28.19       38.15      4.58 o 
  -8   3  10      654.18      695.04     21.53 o 
  -7   3  10      247.14      266.14      8.76 o 
  -6   3  10       82.77      109.17     18.01 o 
  -5   3  10      362.45      404.76     23.83 o 
  -4   3  10       15.77       38.75     10.37 o 
  -3   3  10       49.62      102.46     19.42 o 
  -2   3  10      236.77      246.04     17.33 o 
  -1   3  10     1051.70     1032.46     31.61 o 
   0   3  10      257.61      265.55     10.52 o 
   1   3  10     3233.06     3285.11     51.93 o 
   2   3  10     1285.21     1314.59     35.55 o 
   3   3  10       94.02       99.70      7.83 o 
   4   3  10     1558.19     1465.29     17.22 o 
   5   3  10      356.68      350.03     29.19 o 
   6   3  10        4.29        4.47      7.41 o 
   7   3  10       97.74      115.81     17.26 o 
   8   3  10       57.44       60.93      9.70 o 
 -10   4  10        0.88        0.14     27.90 o 
  -9   4  10      793.33      840.94     41.48 o 
  -8   4  10       16.51       16.32     27.79 o 
  -7   4  10       60.36       68.01     25.02 o 
  -6   4  10      398.01      401.43     10.84 o 
  -5   4  10      880.88      858.39     64.20 o 
  -4   4  10     2725.64     2636.07      9.01 o 
  -3   4  10      317.04      310.91     32.60 o 
  -2   4  10     2897.15     2819.54     39.39 o 
  -1   4  10      228.54      218.15      6.14 o 
   0   4  10     9686.55     9253.67     56.78 o 
   1   4  10      400.57      443.19     17.76 o 
   2   4  10     4715.03     4483.39     40.52 o 
   3   4  10      105.58      127.63      6.40 o 
   4   4  10       71.27       87.72     14.65 o 
   5   4  10      249.31      240.80     11.89 o 
   6   4  10       72.49       84.64      6.80 o 
   7   4  10       33.31       34.80      5.31 o 
   8   4  10        1.68        0.50      8.96 o 
 -11   5  10       28.02       24.44      6.40 o 
 -10   5  10      360.16      358.64     15.37 o 
  -9   5  10       70.81       68.20      4.82 o 
  -8   5  10       66.86       93.90      6.48 o 
  -7   5  10      702.34      708.25     26.44 o 
  -6   5  10       23.17       35.20      7.68 o 
  -5   5  10       17.01       14.99      4.44 o 
  -4   5  10      983.36     1063.84     43.01 o 
  -3   5  10      586.45      605.91     48.43 o 
  -2   5  10     2628.90     2571.51     61.76 o 
  -1   5  10     1154.81     1205.03     39.04 o 
   0   5  10      981.35      993.66     34.30 o 
   1   5  10     7177.98     6787.32     71.59 o 
   2   5  10      431.93      461.25     12.36 o 
   3   5  10     1049.21     1065.85     26.97 o 
   4   5  10      490.74      478.02     21.42 o 
   5   5  10       84.91       80.01      3.03 o 
   6   5  10      234.15      223.74      4.86 o 
   7   5  10       38.16       31.50      9.47 o 
   8   5  10       39.78       44.58     11.09 o 
 -11   6  10        2.50        2.48     34.46 o 
 -10   6  10       11.52        8.59     10.21 o 
  -9   6  10        3.28        0.00      0.95 o 
  -8   6  10      763.03      729.58     30.13 o 
  -7   6  10       32.05       39.84     12.63 o 
  -6   6  10      523.67      509.57     15.39 o 
  -5   6  10     1346.55     1406.52     33.94 o 
  -4   6  10       33.23       53.22     23.84 o 
  -3   6  10      183.39      183.73     22.07 o 
  -2   6  10      656.08      657.61     12.09 o 
  -1   6  10     4408.30     4472.02     16.53 o 
   0   6  10      228.70      207.31     24.55 o 
   1   6  10      581.51      589.40     14.23 o 
   2   6  10      218.54      221.88     30.26 o 
   3   6  10      697.79      639.32     21.45 o 
   4   6  10       68.61       64.23      4.54 o 
   5   6  10      875.84      840.51     11.30 o 
   6   6  10        0.82        1.69      1.56 o 
   7   6  10      183.78      195.55     18.39 o 
   8   6  10        1.95        5.77      7.63 o 
 -10   7  10       82.24       89.31     33.36 o 
  -9   7  10      511.33      497.62     19.95 o 
  -8   7  10      236.26      217.32     22.91 o 
  -7   7  10      186.09      211.14      7.14 o 
  -6   7  10       31.90       46.08     14.89 o 
  -5   7  10     2186.69     2120.07     26.80 o 
  -4   7  10       15.27       20.01     19.13 o 
  -3   7  10      324.00      286.69      3.81 o 
  -2   7  10     1842.90     1944.04     45.59 o 
  -1   7  10     3474.37     3350.01     53.09 o 
   0   7  10      131.71      200.81     20.21 o 
   1   7  10      186.77      178.81      9.75 o 
   2   7  10      783.48      787.77     21.61 o 
   3   7  10       62.07       77.29      9.80 o 
   4   7  10      550.48      560.87      6.52 o 
   5   7  10        7.95       14.96      3.61 o 
   6   7  10       17.96       17.61      6.90 o 
   7   7  10      400.76      408.78      8.59 o 
   8   7  10       49.52       53.15      4.79 o 
 -10   8  10        6.24       20.03     22.05 o 
  -9   8  10      311.64      251.76      6.76 o 
  -8   8  10       16.81       15.27      2.67 o 
  -7   8  10      938.53      925.39     57.51 o 
  -6   8  10        0.95       38.35     27.26 o 
  -5   8  10      117.27      134.52     20.65 o 
  -4   8  10      780.85      936.53     40.79 o 
  -3   8  10      564.16      507.84     18.56 o 
  -2   8  10     1096.44     1175.14     23.22 o 
  -1   8  10        2.13        7.66      5.61 o 
   0   8  10     2168.82     2012.60     24.02 o 
   1   8  10      114.72      117.52     11.13 o 
   2   8  10       47.81       66.96     15.86 o 
   3   8  10      309.35      332.64     16.87 o 
   4   8  10     3317.11     3384.79     22.84 o 
   5   8  10       22.77       22.07      5.92 o 
   6   8  10        4.33       19.59     14.91 o 
   7   8  10       52.90       52.74      8.49 o 
 -10   9  10       17.54       59.11     46.15 o 
  -9   9  10       79.06      138.63     15.26 o 
  -8   9  10      171.58      184.07     16.39 o 
  -7   9  10      205.62      185.71     19.83 o 
  -6   9  10      693.39      718.21     36.62 o 
  -5   9  10       85.45       95.61     12.46 o 
  -4   9  10      209.21      208.71     19.61 o 
  -3   9  10     1699.71     1587.09     55.89 o 
  -2   9  10      426.38      434.49     14.43 o 
  -1   9  10      712.61      742.27      5.86 o 
   0   9  10     1259.51     1221.07     28.39 o 
   1   9  10     1909.03     1912.58     21.55 o 
   2   9  10      597.68      615.68     10.69 o 
   3   9  10      737.60      671.98     26.54 o 
   4   9  10      321.47      344.23     20.92 o 
   5   9  10       90.18      123.35     10.32 o 
   6   9  10        0.22        9.15      8.68 o 
   7   9  10        2.42        3.05      5.61 o 
 -10  10  10        7.37        5.73     19.54 o 
  -9  10  10       64.62      125.58     21.14 o 
  -8  10  10     1069.48      986.52     67.15 o 
  -7  10  10       19.34       23.42      3.66 o 
  -6  10  10        1.66        0.05      2.46 o 
  -5  10  10      186.23      246.74     14.10 o 
  -4  10  10       63.91       61.60     11.17 o 
  -3  10  10      168.94      172.92     11.66 o 
  -2  10  10        4.60       17.75      5.84 o 
  -1  10  10     1066.61     1112.49      6.26 o 
   0  10  10       24.71       21.30      4.03 o 
   1  10  10      484.49      451.14     17.99 o 
   2  10  10        1.42        1.07     14.15 o 
   3  10  10      980.36      992.65     56.08 o 
   4  10  10      134.74      134.98      9.26 o 
   5  10  10        0.88        0.00     24.51 o 
   6  10  10       13.19       23.32     22.64 o 
   7  10  10        1.66       51.33     19.62 o 
  -9  11  10      219.23      233.94      6.30 o 
  -8  11  10      157.15      207.36     29.40 o 
  -7  11  10        7.47       13.58      4.09 o 
  -6  11  10      323.90      356.51     11.32 o 
  -5  11  10      466.37      442.13      8.08 o 
  -4  11  10      557.43      541.49     14.63 o 
  -3  11  10      156.75      131.05     22.53 o 
  -2  11  10      263.84      261.77     15.57 o 
  -1  11  10      642.36      645.46     31.17 o 
   0  11  10      341.69      368.59     12.65 o 
   1  11  10        0.47        5.68      7.91 o 
   2  11  10     1341.55     1515.01     26.00 o 
   3  11  10      799.03      762.63     14.90 o 
   4  11  10        0.08       -0.10      0.19 o 
   5  11  10      112.28      116.09     19.91 o 
   6  11  10        1.47        4.42     13.13 o 
   7  11  10        4.10        5.17      8.94 o 
  -9  12  10        1.58       79.02     21.21 o 
  -8  12  10       11.33       15.29     11.47 o 
  -7  12  10      680.16      748.24     99.32 o 
  -6  12  10      238.97      255.45     14.56 o 
  -5  12  10        4.73       13.05      8.98 o 
  -4  12  10      164.08      175.58     19.03 o 
  -3  12  10       10.17       26.20      6.70 o 
  -2  12  10     1832.79     1731.98     13.85 o 
  -1  12  10      246.48      242.71     11.15 o 
   0  12  10      538.55      479.89      6.05 o 
   1  12  10       11.68       26.30     17.49 o 
   2  12  10       78.82      113.35     18.87 o 
   3  12  10        7.20        9.89      3.24 o 
   4  12  10      907.06      850.63     18.55 o 
   5  12  10       25.99       21.00     14.73 o 
   6  12  10        4.47       27.93     15.90 o 
  -9  13  10        0.51        6.80     37.23 o 
  -8  13  10      192.56      201.40     13.52 o 
  -7  13  10       37.42       58.61      6.60 o 
  -6  13  10     2267.42     2122.47     43.25 o 
  -5  13  10       23.28       31.30      7.00 o 
  -4  13  10        3.77       41.21     17.08 o 
  -3  13  10       87.37       85.80     31.64 o 
  -2  13  10      184.15      184.30     16.43 o 
  -1  13  10      966.08      912.47    111.04 o 
   0  13  10        4.85       13.43     18.79 o 
   1  13  10       13.35       16.46      1.84 o 
   2  13  10        2.91       31.04     21.10 o 
   3  13  10     2483.92     2422.18     33.41 o 
   4  13  10       37.30       40.81      7.78 o 
   5  13  10       32.11       67.94     43.62 o 
   6  13  10        4.76        7.48     10.53 o 
  -8  14  10      154.23      147.77     12.57 o 
  -7  14  10       85.84      146.71     15.60 o 
  -6  14  10       93.07      123.57     16.95 o 
  -5  14  10      264.20      294.88     12.95 o 
  -4  14  10      253.43      242.65     10.53 o 
  -3  14  10      285.93      278.98     34.94 o 
  -2  14  10       67.06       67.29     17.64 o 
  -1  14  10       12.20       24.95     21.33 o 
   0  14  10       31.79       36.24     16.05 o 
   1  14  10      292.74      293.24     21.13 o 
   2  14  10      137.08      141.40     20.92 o 
   3  14  10        0.07        4.79     12.19 o 
   4  14  10       48.42       51.38      8.03 o 
   5  14  10      161.22      162.00     39.19 o 
   6  14  10       17.01       26.95      2.48 o 
  -8  15  10        6.39        4.90      2.34 o 
  -7  15  10       74.45       88.28     19.38 o 
  -6  15  10      286.41      259.39     23.46 o 
  -5  15  10       10.23       22.14      8.45 o 
  -4  15  10      297.19      320.33     29.78 o 
  -3  15  10      541.54      538.15     26.16 o 
  -2  15  10        0.14        3.41     11.07 o 
  -1  15  10      559.71      572.83     17.47 o 
   0  15  10      163.21      219.53     28.78 o 
   1  15  10        3.59        8.63      6.34 o 
   2  15  10      157.37      215.52     31.36 o 
   3  15  10       29.60       33.35      1.72 o 
   4  15  10       20.32       23.74      4.56 o 
   5  15  10       14.09       17.78     30.78 o 
  -8  16  10       18.18       22.57     16.94 o 
  -7  16  10      777.14      669.61     13.55 o 
  -6  16  10      188.44      212.26     25.16 o 
  -5  16  10      263.33      290.69     16.67 o 
  -4  16  10       45.04       58.11     25.15 o 
  -3  16  10      141.58      128.99     24.73 o 
  -2  16  10      901.10      870.35     17.66 o 
  -1  16  10        0.92       60.15     27.16 o 
   0  16  10       22.04       48.30     20.81 o 
   1  16  10       31.65       59.87     28.11 o 
   2  16  10       31.79      100.69     19.24 o 
   3  16  10       58.22      115.68     33.12 o 
   4  16  10      767.57      747.49     23.12 o 
   5  16  10        0.08        9.89     30.48 o 
  -7  17  10      102.53      114.89     23.35 o 
  -6  17  10      424.46      403.15     12.26 o 
  -5  17  10      316.44      342.44     19.66 o 
  -4  17  10       23.71       28.57     14.79 o 
  -3  17  10        2.77       20.97     46.82 o 
  -2  17  10      226.01      212.03     12.84 o 
  -1  17  10      210.39      220.73     11.12 o 
   0  17  10       59.31       65.33     11.77 o 
   1  17  10      178.24      203.54     27.56 o 
   2  17  10       22.35       49.73     43.53 o 
   3  17  10      233.00      241.32     14.22 o 
   4  17  10       45.15       71.17     13.13 o 
  -6  18  10      231.00      277.67     22.85 o 
  -5  18  10      227.47      252.25     11.12 o 
  -4  18  10       10.45        5.42     12.17 o 
  -3  18  10      111.89       97.37      9.64 o 
  -2  18  10        8.19       11.75     17.70 o 
  -1  18  10        9.23       28.90     19.09 o 
   0  18  10       28.44       33.41      6.64 o 
   1  18  10       75.64       82.21      6.76 o 
   2  18  10      225.98      238.93     14.99 o 
   3  18  10        0.94        0.10     19.47 o 
   4  18  10       53.01       75.12     26.16 o 
  -6  19  10       76.97      122.46     27.25 o 
  -5  19  10       19.12       16.86     13.27 o 
  -4  19  10       21.52       28.47     30.54 o 
  -3  19  10      217.11      231.86     24.65 o 
  -2  19  10       52.71       75.22     36.66 o 
  -1  19  10        0.15        0.36     11.36 o 
   0  19  10      678.33      614.38     22.38 o 
   1  19  10        3.07       14.51     20.21 o 
   2  19  10       96.46       82.38     37.61 o 
   3  19  10       22.28       18.81     10.88 o 
  -4  20  10       44.92       55.15     34.94 o 
  -3  20  10       27.38       29.24     17.00 o 
  -2  20  10      219.16      237.34      9.35 o 
  -1  20  10       44.13       63.04     23.15 o 
   0  20  10       10.86       23.72     20.41 o 
   1  20  10        4.39        8.30      8.16 o 
   2  20  10        6.95       21.76     42.19 o 
  -3  21  10       18.38       58.49     14.99 o 
  -2  21  10        0.82       10.82     19.00 o 
  -1  21  10        1.78        8.89      9.23 o 
   0  21  10        0.84       10.45      5.68 o 
 -11   1  11       57.72       71.00      8.28 o 
 -10   1  11     1150.15     1040.93     74.12 o 
  -9   1  11      213.87      199.80     14.74 o 
  -8   1  11      387.37      496.30    110.25 o 
  -7   1  11      127.27      172.23     26.57 o 
  -6   1  11      401.93      469.38     25.43 o 
  -5   1  11      328.48      291.45     12.93 o 
  -4   1  11        1.10       25.54     17.34 o 
  -3   1  11        8.96       48.05     16.90 o 
  -2   1  11      278.17      309.70      7.51 o 
  -1   1  11     3819.33     3714.42     21.89 o 
   0   1  11        0.10        7.20      5.53 o 
   1   1  11     5661.01     5246.74     14.40 o 
   2   1  11       66.54       80.74     11.67 o 
   3   1  11      521.28      533.63     14.62 o 
   4   1  11      286.32      290.53      6.48 o 
   5   1  11        6.94       28.38      4.70 o 
   6   1  11      479.49      477.12     22.34 o 
   7   1  11        2.56        9.93      6.27 o 
   8   1  11      220.26      211.79      5.31 o 
 -11   2  11      426.19      352.43      3.25 o 
 -10   2  11      193.70      246.66     37.80 o 
  -9   2  11     1056.43     1086.35     38.71 o 
  -8   2  11        7.54       17.51     16.39 o 
  -7   2  11       36.86       47.18     10.08 o 
  -6   2  11       50.17       61.27     27.68 o 
  -5   2  11      427.75      410.92      8.70 o 
  -4   2  11      272.50      276.24      7.12 o 
  -3   2  11        7.49       55.35     17.78 o 
  -2   2  11      256.16      249.08     14.33 o 
  -1   2  11      300.02      303.56      6.91 o 
   0   2  11     8898.90     8474.34    264.27 o 
   1   2  11      188.29      231.23     14.89 o 
   2   2  11     3214.09     3005.89     25.91 o 
   3   2  11       53.46       63.11      7.91 o 
   4   2  11       74.10      100.09     17.08 o 
   5   2  11      274.80      282.39     12.30 o 
   6   2  11      766.21      741.40     10.37 o 
   7   2  11       15.38       18.93      9.61 o 
   8   2  11        0.80        8.50      8.97 o 
 -11   3  11       30.79       28.64      6.59 o 
 -10   3  11      708.17      669.44     23.58 o 
  -9   3  11      236.22      280.78     18.56 o 
  -8   3  11       46.82       42.99     21.43 o 
  -7   3  11        0.71       47.64     22.90 o 
  -6   3  11      147.29      180.03     11.59 o 
  -5   3  11      117.47      151.17     16.57 o 
  -4   3  11      593.21      550.60     16.99 o 
  -3   3  11      652.49      669.46      8.93 o 
  -2   3  11      115.39      140.48     20.89 o 
  -1   3  11     1324.73     1509.40     26.90 o 
   0   3  11      513.34      501.88     26.94 o 
   1   3  11     5625.29     5530.63     36.64 o 
   2   3  11      871.64      830.53      6.29 o 
   3   3  11      110.36      118.81     10.40 o 
   4   3  11       37.02       36.81      6.70 o 
   5   3  11     1617.98     1518.98      9.76 o 
   6   3  11      534.39      546.95      6.26 o 
   7   3  11       30.36       33.44     17.30 o 
   8   3  11       59.53       73.55      7.32 o 
 -11   4  11       19.83       14.32      0.86 o 
 -10   4  11       31.25      135.07     42.57 o 
  -9   4  11       33.25       68.16     42.57 o 
  -8   4  11     1092.92     1133.63     53.96 o 
  -7   4  11      196.65      196.16      2.99 o 
  -6   4  11      298.50      350.92     21.39 o 
  -5   4  11        1.01        6.60     12.51 o 
  -4   4  11       38.65       46.60     11.21 o 
  -3   4  11      631.15      663.65     11.98 o 
  -2   4  11       18.64       31.09      9.66 o 
  -1   4  11     1279.19     1151.89     39.84 o 
   0   4  11      176.30      198.49     17.49 o 
   1   4  11       22.06       21.79      5.80 o 
   2   4  11      147.98      158.71     22.28 o 
   3   4  11     2037.98     2040.81     49.22 o 
   4   4  11        0.48        8.10      8.39 o 
   5   4  11        0.71        2.96     11.56 o 
   6   4  11       70.96       92.11     18.56 o 
   7   4  11       92.86       93.03     10.79 o 
   8   4  11        0.08       24.74     15.46 o 
 -10   5  11      319.93      297.25      8.69 o 
  -9   5  11       49.34       47.83     12.13 o 
  -8   5  11      851.27      845.88     26.22 o 
  -7   5  11        5.46        7.84     10.30 o 
  -6   5  11       23.84       26.87      4.71 o 
  -5   5  11      383.24      402.80    120.11 o 
  -4   5  11     1022.93     1028.08     18.22 o 
  -3   5  11      635.76      621.93     27.26 o 
  -2   5  11     2267.45     2377.87     21.81 o 
  -1   5  11      835.10      825.84     33.27 o 
   0   5  11      270.15      316.65     11.16 o 
   1   5  11     1987.19     1910.57     84.87 o 
   2   5  11      173.93      161.99     11.64 o 
   3   5  11     1190.20     1158.82     16.00 o 
   4   5  11      181.43      191.09     10.07 o 
   5   5  11        1.02        5.24     14.40 o 
   6   5  11      189.73      183.88      1.67 o 
   7   5  11      111.56      100.38     20.18 o 
  -9   6  11      821.46      868.91     20.99 o 
  -8   6  11       29.59       57.92     12.58 o 
  -7   6  11      806.51      825.00     57.14 o 
  -6   6  11       23.60       37.62      9.13 o 
  -5   6  11        6.37        8.45      7.53 o 
  -4   6  11       10.24       40.38     11.33 o 
  -3   6  11       11.14       30.46     12.15 o 
  -2   6  11     1738.92     1783.09     44.47 o 
  -1   6  11      128.53      166.35     13.80 o 
   0   6  11     5203.73     4950.97     17.43 o 
   1   6  11        0.98        3.87      8.72 o 
   2   6  11     7814.58     7293.16      5.90 o 
   3   6  11       18.12       42.02     14.70 o 
   4   6  11        2.46        5.66      2.98 o 
   5   6  11      137.28      130.96     13.29 o 
   6   6  11        1.69       10.88      4.16 o 
   7   6  11        2.60       23.32     12.98 o 
 -10   7  11       59.45       59.66      2.29 o 
  -9   7  11      536.62      514.42     33.79 o 
  -8   7  11        2.74       10.48     28.92 o 
  -7   7  11      530.80      470.75     40.85 o 
  -6   7  11      292.29      336.20     19.99 o 
  -5   7  11      383.57      374.22     11.85 o 
  -4   7  11        3.59       15.21     10.73 o 
  -3   7  11       26.54       94.50     19.53 o 
  -2   7  11       60.38       78.43     10.38 o 
  -1   7  11     1328.57     1366.03     37.56 o 
   0   7  11       81.25       94.81     14.75 o 
   1   7  11     2278.63     2232.83     26.69 o 
   2   7  11     1379.32     1452.70     35.27 o 
   3   7  11       74.08       89.45     34.65 o 
   4   7  11      347.70      387.76     21.80 o 
   5   7  11      177.41      176.35     10.26 o 
   6   7  11       76.80       80.46      0.95 o 
   7   7  11       10.71       44.52     38.76 o 
 -10   8  11       46.00       85.30     30.80 o 
  -9   8  11       66.49       73.46     26.95 o 
  -8   8  11      835.90      756.40      0.86 o 
  -7   8  11        0.20        7.07     21.96 o 
  -6   8  11       44.86       44.80     11.47 o 
  -5   8  11      444.55      438.85      7.95 o 
  -4   8  11      413.64      412.12     12.98 o 
  -3   8  11       10.16       12.35      4.87 o 
  -2   8  11        1.15       46.60     15.94 o 
  -1   8  11     1479.98     1503.06     35.18 o 
   0   8  11      193.19      196.90      3.50 o 
   1   8  11       15.99       20.63     10.47 o 
   2   8  11       11.92       15.30      3.65 o 
   3   8  11      375.89      376.04     18.79 o 
   4   8  11      488.82      501.32     12.33 o 
   5   8  11      344.21      339.40     40.28 o 
   6   8  11      142.77      150.18     26.42 o 
   7   8  11       62.09       97.56     34.94 o 
 -10   9  11        9.84       20.07     19.52 o 
  -9   9  11      260.21      266.88     10.42 o 
  -8   9  11      442.07      395.29     19.41 o 
  -7   9  11       17.98       16.57      5.14 o 
  -6   9  11      278.53      245.99      7.66 o 
  -5   9  11       98.89      134.66     13.78 o 
  -4   9  11      154.65      207.86     18.49 o 
  -3   9  11      836.38      863.90     13.40 o 
  -2   9  11       94.07      127.89      7.89 o 
  -1   9  11      184.78      161.14      3.26 o 
   0   9  11     1459.00     1470.32     40.91 o 
   1   9  11       49.91       55.40      6.27 o 
   2   9  11      770.79      822.79     17.30 o 
   3   9  11      323.90      323.77     14.70 o 
   4   9  11        5.20       11.92     17.28 o 
   5   9  11      144.35      169.92      8.02 o 
   6   9  11      116.48      120.04     17.20 o 
   7   9  11       12.18       29.45     45.72 o 
 -10  10  11        1.48        0.22      2.19 o 
  -9  10  11       93.24      145.56     23.96 o 
  -8  10  11       31.92       33.87      5.97 o 
  -7  10  11      853.22      986.01     20.91 o 
  -6  10  11      684.90      652.23      2.32 o 
  -5  10  11       18.26       36.31     17.40 o 
  -4  10  11      364.95      343.90     19.03 o 
  -3  10  11       17.46       30.98      9.57 o 
  -2  10  11     3889.04     3611.56     31.78 o 
  -1  10  11      184.39      211.83     11.45 o 
   0  10  11       37.81       33.95      6.07 o 
   1  10  11        0.12        2.08      6.64 o 
   2  10  11     1136.27     1093.40     18.25 o 
   3  10  11        0.70       46.60     26.78 o 
   4  10  11      649.68      601.26      8.45 o 
   5  10  11       33.13       54.71     13.37 o 
   6  10  11        4.81       26.87     37.42 o 
   7  10  11       55.40       51.75      1.15 o 
  -9  11  11        0.69        8.55     12.55 o 
  -8  11  11      315.53      308.14     21.67 o 
  -7  11  11      403.44      374.33     14.48 o 
  -6  11  11      477.67      419.10     10.21 o 
  -5  11  11        1.54        6.26     11.42 o 
  -4  11  11       52.92       56.00     12.12 o 
  -3  11  11     1418.67     1395.43     19.45 o 
  -2  11  11     1187.88     1286.01     35.24 o 
  -1  11  11     1340.73     1226.51      6.83 o 
   0  11  11      461.92      464.73      8.50 o 
   1  11  11      836.07      846.68     55.04 o 
   2  11  11      167.13      190.34     28.68 o 
   3  11  11      264.36      318.51     21.37 o 
   4  11  11      136.76      146.47     22.61 o 
   5  11  11        3.32       22.94      3.92 o 
   6  11  11       13.48       12.43      8.84 o 
  -9  12  11       93.80       86.87     28.54 o 
  -8  12  11      443.15      474.08     22.36 o 
  -7  12  11        1.74        5.78     16.73 o 
  -6  12  11       67.58      168.47     24.95 o 
  -5  12  11        0.41        7.55     10.37 o 
  -4  12  11      146.82      189.75     16.35 o 
  -3  12  11      153.84      176.98      9.85 o 
  -2  12  11      385.56      371.44     15.23 o 
  -1  12  11      434.05      420.79      6.67 o 
   0  12  11       10.47       25.89     19.69 o 
   1  12  11        0.01       11.21      8.23 o 
   2  12  11      112.76      109.13     17.80 o 
   3  12  11       22.22       17.89     18.28 o 
   4  12  11        2.77        3.13     12.27 o 
   5  12  11       48.37       60.00     23.29 o 
   6  12  11       14.61       39.45     42.96 o 
  -9  13  11       10.29       24.27      8.78 o 
  -8  13  11      350.38      338.15     16.70 o 
  -7  13  11       25.33       43.42     12.78 o 
  -6  13  11      100.05      120.62     21.68 o 
  -5  13  11       13.85       12.67      4.20 o 
  -4  13  11       96.76      117.88     22.02 o 
  -3  13  11       27.99       58.86     21.95 o 
  -2  13  11       15.41       22.21     18.87 o 
  -1  13  11      768.46      700.19      4.89 o 
   0  13  11      351.40      341.65     15.24 o 
   1  13  11      174.73      196.65     20.29 o 
   2  13  11        9.61       24.39     40.57 o 
   3  13  11      388.66      387.78     25.77 o 
   4  13  11      241.78      241.13      6.20 o 
   5  13  11       53.34       51.58     20.02 o 
   6  13  11       38.12       33.41     10.05 o 
  -8  14  11        9.61       14.10     16.33 o 
  -7  14  11      955.35      872.29     34.06 o 
  -6  14  11      193.96      191.33     14.21 o 
  -5  14  11       77.84      124.22     13.74 o 
  -4  14  11      422.08      418.78     21.62 o 
  -3  14  11       74.56      121.94     27.03 o 
  -2  14  11     2699.58     2588.13     29.54 o 
  -1  14  11       22.79       26.85      6.51 o 
   0  14  11      219.84      203.48      5.81 o 
   1  14  11       61.74       67.14     17.16 o 
   2  14  11      163.01      158.11     15.40 o 
   3  14  11      180.36      210.03     28.59 o 
   4  14  11      299.21      284.38      7.87 o 
   5  14  11       15.53       61.70     15.46 o 
  -8  15  11      146.44      173.59     24.11 o 
  -7  15  11      440.12      431.26     10.67 o 
  -6  15  11       14.50       53.32     19.90 o 
  -5  15  11      648.94      584.32      9.69 o 
  -4  15  11       74.40       78.54     18.14 o 
  -3  15  11      923.30      844.80     88.78 o 
  -2  15  11       31.68       47.49     20.03 o 
  -1  15  11      440.60      430.58     10.76 o 
   0  15  11      152.19      167.11     16.61 o 
   1  15  11      613.06      583.84     13.65 o 
   2  15  11       65.85      115.05     19.04 o 
   3  15  11      274.56      256.42     26.82 o 
   4  15  11       38.02       36.36      7.48 o 
   5  15  11        7.82       11.38      6.43 o 
  -7  16  11       25.50       27.04     10.96 o 
  -6  16  11      234.38      245.28      8.57 o 
  -5  16  11        0.08       29.12     33.17 o 
  -4  16  11      101.36      119.88     20.52 o 
  -3  16  11      550.92      502.40     45.06 o 
  -2  16  11      253.56      243.13     31.21 o 
  -1  16  11       79.31       70.49      8.45 o 
   0  16  11       26.59       25.32      3.96 o 
   1  16  11      263.35      270.36     16.42 o 
   2  16  11       32.37       35.07      8.94 o 
   3  16  11      136.14      125.76     31.93 o 
   4  16  11       29.49       49.53     56.13 o 
  -7  17  11       20.39       34.81     33.36 o 
  -6  17  11       99.41      115.34     37.09 o 
  -5  17  11       21.67       41.28     14.56 o 
  -4  17  11      147.10      147.05     17.56 o 
  -3  17  11      211.67      223.22      7.16 o 
  -2  17  11       30.36       30.44      8.91 o 
  -1  17  11        1.33        0.00     13.75 o 
   0  17  11        2.73        4.29      1.72 o 
   1  17  11       36.87       41.62      5.73 o 
   2  17  11      189.82      197.31     26.73 o 
   3  17  11       61.97       66.63      9.64 o 
   4  17  11      166.85      178.51     42.05 o 
  -6  18  11        0.68        0.08      4.52 o 
  -5  18  11      114.15      105.85      6.87 o 
  -4  18  11       58.49       54.42     21.42 o 
  -3  18  11       10.46       20.91      7.66 o 
  -2  18  11      528.27      549.54     17.86 o 
  -1  18  11        2.16       10.71     14.22 o 
   0  18  11        8.23       12.24     12.90 o 
   1  18  11       21.18       28.42      7.50 o 
   2  18  11      157.42      161.90     18.61 o 
   3  18  11        5.17        4.49     32.84 o 
  -5  19  11      258.79      282.98     20.11 o 
  -4  19  11      136.89      134.64     24.46 o 
  -3  19  11      211.94      235.49     10.61 o 
  -2  19  11       12.00       36.20     14.65 o 
  -1  19  11      167.49      184.20      5.58 o 
   0  19  11       25.80       25.77     18.15 o 
   1  19  11        0.66       11.74     25.95 o 
   2  19  11        1.11        0.00      6.49 o 
  -4  20  11      141.82      176.55     35.61 o 
  -3  20  11      171.89      213.58     17.42 o 
  -2  20  11       16.91       10.87     36.94 o 
  -1  20  11       86.97      105.61      4.54 o 
   0  20  11       26.07       46.73     26.01 o 
   1  20  11       46.14       51.22      4.37 o 
 -11   0  12      501.62      455.43     37.80 o 
 -10   0  12      447.68      422.88     32.26 o 
  -9   0  12     1021.22     1002.30     14.03 o 
  -8   0  12     1447.66     1411.43     41.05 o 
  -7   0  12       27.09       43.34     16.70 o 
  -6   0  12      681.07      675.26     11.84 o 
  -5   0  12      176.67      164.38      3.34 o 
  -4   0  12     1287.38     1250.20     46.01 o 
  -3   0  12       56.23       49.35      4.68 o 
  -2   0  12     1529.16     1448.94     25.01 o 
  -1   0  12       81.63       83.33      7.64 o 
   0   0  12     7182.69     6931.52     44.58 o 
   1   0  12     1022.01      985.04     44.91 o 
   2   0  12     3095.55     3039.68     55.27 o 
   3   0  12     1291.95     1272.06     26.39 o 
   4   0  12      163.12      167.19     17.47 o 
   5   0  12      900.58      866.27     22.01 o 
   6   0  12      139.25      143.65      4.65 o 
   7   0  12        1.82       -0.93      8.73 o 
 -11   1  12       17.14       33.95     21.64 o 
 -10   1  12      396.97      365.07     14.65 o 
  -9   1  12      430.34      429.03     19.86 o 
  -8   1  12       73.24      135.74     19.97 o 
  -7   1  12        3.46       19.15     38.33 o 
  -6   1  12      286.44      311.63     28.97 o 
  -5   1  12     1760.96     1640.52     21.05 o 
  -4   1  12      362.69      362.93      6.80 o 
  -3   1  12     1138.03     1271.13     18.13 o 
  -2   1  12      691.87      678.66     16.27 o 
  -1   1  12     1188.36     1292.44     17.98 o 
   0   1  12      490.23      505.95     15.59 o 
   1   1  12     1230.37     1146.51     46.89 o 
   2   1  12      205.98      237.43     11.41 o 
   3   1  12      779.17      752.17     19.41 o 
   4   1  12      578.01      583.73     36.57 o 
   5   1  12      319.35      334.20     12.14 o 
   6   1  12      172.04      187.73     10.87 o 
   7   1  12        0.43        2.19     19.06 o 
 -11   2  12       19.73       37.56     31.86 o 
 -10   2  12       54.83       63.79     34.84 o 
  -9   2  12        0.00       -0.31     10.73 o 
  -8   2  12      160.42      180.96      9.54 o 
  -7   2  12       70.01       66.25     10.98 o 
  -6   2  12      237.28      206.77     11.76 o 
  -5   2  12       92.99       97.18      0.62 o 
  -4   2  12        0.03        0.48      8.84 o 
  -3   2  12      615.33      654.72     15.58 o 
  -2   2  12       67.52       76.29      9.70 o 
  -1   2  12      522.57      553.50     17.63 o 
   0   2  12       59.24       72.09     20.91 o 
   1   2  12      133.99      146.40     13.00 o 
   2   2  12        9.84       21.46      9.77 o 
   3   2  12      535.04      542.04      8.15 o 
   4   2  12        3.67       11.66      4.62 o 
   5   2  12       63.59       54.63      0.95 o 
   6   2  12      115.70      107.60     15.14 o 
   7   2  12        0.33        3.73      5.02 o 
 -10   3  12      582.20      716.27     25.30 o 
  -9   3  12       27.57       50.34      5.39 o 
  -8   3  12      143.80      131.83     37.09 o 
  -7   3  12       19.89       43.33     13.41 o 
  -6   3  12      158.91      144.68     10.17 o 
  -5   3  12      272.99      274.21     19.94 o 
  -4   3  12      870.71      931.62     34.46 o 
  -3   3  12        3.14       13.46      7.58 o 
  -2   3  12       14.37       78.16     14.94 o 
  -1   3  12      244.85      242.31      7.17 o 
   0   3  12      855.68      817.14     42.86 o 
   1   3  12     1532.71     1661.29     50.27 o 
   2   3  12       51.06       63.60      2.56 o 
   3   3  12      285.00      303.60      7.33 o 
   4   3  12      731.36      682.26      2.42 o 
   5   3  12      421.68      384.78      6.55 o 
   6   3  12        0.45        6.62      4.34 o 
   7   3  12       51.60       50.33      8.65 o 
 -10   4  12      214.77      243.10     18.33 o 
  -9   4  12      726.57      852.16     23.82 o 
  -8   4  12      150.56      174.06     19.28 o 
  -7   4  12      125.60      139.88     34.03 o 
  -6   4  12      329.33      317.61     19.64 o 
  -5   4  12      350.80      342.66     24.53 o 
  -4   4  12     2140.96     2033.39     30.25 o 
  -3   4  12        0.63       53.05     13.26 o 
  -2   4  12      387.30      417.16     12.60 o 
  -1   4  12       32.96       93.53     20.37 o 
   0   4  12     3288.91     3238.04     50.39 o 
   1   4  12     1155.03     1098.20     26.47 o 
   2   4  12      103.31      142.24     10.89 o 
   3   4  12      539.54      531.10     23.92 o 
   4   4  12     1006.06      919.39     19.97 o 
   5   4  12      530.20      559.75     17.83 o 
   6   4  12      181.76      174.86      8.33 o 
   7   4  12        7.07       20.04     11.52 o 
 -10   5  12      489.35      468.56     17.14 o 
  -9   5  12     1209.41     1198.96     48.49 o 
  -8   5  12        6.70        7.68     17.80 o 
  -7   5  12      483.04      482.50     17.29 o 
  -6   5  12      362.46      361.93     22.24 o 
  -5   5  12      303.25      295.32     12.05 o 
  -4   5  12     2020.65     2037.21     52.70 o 
  -3   5  12      231.93      223.32     13.62 o 
  -2   5  12     2320.34     2331.70     15.82 o 
  -1   5  12      470.33      491.90     17.30 o 
   0   5  12      110.38      104.34     10.03 o 
   1   5  12     2059.99     2202.29     18.46 o 
   2   5  12      265.18      275.91     12.08 o 
   3   5  12      358.06      379.14      7.52 o 
   4   5  12     1048.85     1004.44      6.72 o 
   5   5  12      119.26      141.02     14.56 o 
   6   5  12      186.58      242.30     21.72 o 
   7   5  12      355.57      333.28      4.75 o 
 -10   6  12        0.07       20.14     46.96 o 
  -9   6  12       75.36       69.75     11.93 o 
  -8   6  12      264.36      264.90     15.94 o 
  -7   6  12       10.46       14.53      3.57 o 
  -6   6  12        8.36       33.78     18.84 o 
  -5   6  12        1.22       14.71     12.24 o 
  -4   6  12       40.17       55.24      7.18 o 
  -3   6  12       59.44       90.32      6.70 o 
  -2   6  12       79.65       99.68     24.58 o 
  -1   6  12     7362.48     6923.75     12.07 o 
   0   6  12      163.60      158.14     17.38 o 
   1   6  12      148.80      155.57      8.25 o 
   2   6  12        5.68        8.11     10.75 o 
   3   6  12      157.03      198.60     21.34 o 
   4   6  12       87.86      122.86     12.92 o 
   5   6  12       69.72       77.35     14.23 o 
   6   6  12      130.26      124.97     23.10 o 
   7   6  12       33.96       27.68     25.70 o 
 -10   7  12       21.34       26.25      0.95 o 
  -9   7  12       19.48       17.37     13.17 o 
  -8   7  12      401.60      364.50     25.26 o 
  -7   7  12       13.87       50.12     18.54 o 
  -6   7  12      106.65      106.10      7.77 o 
  -5   7  12       83.96      102.03      9.31 o 
  -4   7  12     1321.42     1269.84     82.58 o 
  -3   7  12        6.36        5.02      5.14 o 
  -2   7  12      608.90      629.21     14.50 o 
  -1   7  12      198.71      197.71     15.37 o 
   0   7  12      993.72      970.49     11.94 o 
   1   7  12     1070.75     1086.37     69.81 o 
   2   7  12       79.20      118.96     14.31 o 
   3   7  12      311.56      296.74      7.87 o 
   4   7  12      435.38      429.63     24.84 o 
   5   7  12      106.30      106.10     29.44 o 
   6   7  12       80.89       82.13     26.13 o 
   7   7  12      262.95      255.38     27.81 o 
 -10   8  12       52.35       42.21     27.83 o 
  -9   8  12      595.03      574.75     39.81 o 
  -8   8  12       76.58       86.56     15.42 o 
  -7   8  12      335.05      292.06     30.92 o 
  -6   8  12      192.72      175.33     16.33 o 
  -5   8  12        2.13       13.33     24.87 o 
  -4   8  12      162.82      164.87     33.68 o 
  -3   8  12      219.83      233.50     24.41 o 
  -2   8  12     1077.46      996.56     70.90 o 
  -1   8  12       59.86       57.63      4.94 o 
   0   8  12     1546.44     1487.94     52.27 o 
   1   8  12      291.75      266.09     13.01 o 
   2   8  12      815.01      767.38     18.16 o 
   3   8  12      199.67      248.87     19.99 o 
   4   8  12      621.01      612.17     12.60 o 
   5   8  12       57.54      120.83     32.93 o 
   6   8  12      146.79      189.59     22.71 o 
   7   8  12       17.84       22.71     20.84 o 
 -10   9  12       19.69       23.86      5.25 o 
  -9   9  12      199.71      171.97     23.68 o 
  -8   9  12       80.42      102.94      7.30 o 
  -7   9  12      383.00      346.67      9.88 o 
  -6   9  12      247.30      217.60     20.08 o 
  -5   9  12      207.58      204.90     18.71 o 
  -4   9  12      155.05      171.78     15.03 o 
  -3   9  12     3693.16     3512.63     16.27 o 
  -2   9  12        1.30        8.84      9.93 o 
  -1   9  12       51.72       54.52      8.90 o 
   0   9  12        6.63       36.91     13.63 o 
   1   9  12        8.97       37.19      6.09 o 
   2   9  12      671.33      665.38     11.93 o 
   3   9  12      612.76      565.61      6.01 o 
   4   9  12      235.23      230.34     19.28 o 
   5   9  12       53.81       48.90     12.98 o 
   6   9  12       13.10       56.94     51.93 o 
  -9  10  12       62.85       59.70      9.31 o 
  -8  10  12      543.57      488.84      9.98 o 
  -7  10  12      202.79      220.46     21.79 o 
  -6  10  12      103.38      120.85     16.00 o 
  -5  10  12      364.10      371.05     13.65 o 
  -4  10  12       57.10       76.69      6.94 o 
  -3  10  12       40.33       44.87     15.48 o 
  -2  10  12      190.30      211.73     20.21 o 
  -1  10  12     4612.69     4442.39     25.74 o 
   0  10  12        0.97       19.06     12.49 o 
   1  10  12       13.94       20.98      5.34 o 
   2  10  12       13.10       15.38     11.01 o 
   3  10  12      374.96      371.25     10.85 o 
   4  10  12       92.45       85.09     26.57 o 
   5  10  12       64.95       65.35     17.29 o 
   6  10  12      295.37      283.46     13.23 o 
  -9  11  12        0.02        3.83      4.97 o 
  -8  11  12      637.20      579.31      8.07 o 
  -7  11  12       10.62       20.43     17.01 o 
  -6  11  12      570.21      500.23      7.80 o 
  -5  11  12      165.05      160.57     17.03 o 
  -4  11  12       25.28       26.52      9.90 o 
  -3  11  12      271.89      277.08      7.93 o 
  -2  11  12     1915.87     1774.37     53.40 o 
  -1  11  12       25.87       28.90      5.62 o 
   0  11  12     2356.91     2153.51      6.01 o 
   1  11  12      653.36      675.76     12.50 o 
   2  11  12      390.07      414.73     17.33 o 
   3  11  12      165.81      169.44     42.57 o 
   4  11  12       13.92       27.27     35.94 o 
   5  11  12       51.54       70.06     23.74 o 
   6  11  12       86.16       81.52     38.04 o 
  -9  12  12        5.90       34.60     21.95 o 
  -8  12  12      280.48      282.62     10.48 o 
  -7  12  12      523.45      494.06     18.05 o 
  -6  12  12       25.91       27.53     13.96 o 
  -5  12  12      115.51       97.51      2.41 o 
  -4  12  12        2.53       56.61     19.00 o 
  -3  12  12       81.16       88.49      6.85 o 
  -2  12  12     1054.90      962.18      9.61 o 
  -1  12  12      711.93      713.06      3.76 o 
   0  12  12       41.20       79.67     11.91 o 
   1  12  12      394.30      375.98      8.78 o 
   2  12  12     1198.43     1105.42     16.64 o 
   3  12  12      302.32      274.49      8.11 o 
   4  12  12        6.11        4.96     38.61 o 
   5  12  12      123.17      165.75     24.91 o 
  -8  13  12      170.30      157.68      6.82 o 
  -7  13  12      339.86      308.36     22.92 o 
  -6  13  12       12.75       31.59     11.47 o 
  -5  13  12       78.52      105.54     10.09 o 
  -4  13  12       33.48       27.58     18.81 o 
  -3  13  12     1194.49     1054.43     23.90 o 
  -2  13  12       26.45       36.19      5.50 o 
  -1  13  12      555.94      557.18     15.45 o 
   0  13  12       54.68       61.03      8.43 o 
   1  13  12       39.56       54.49     22.53 o 
   2  13  12       28.37       57.93     12.54 o 
   3  13  12      795.82      789.75     13.84 o 
   4  13  12       53.01       58.03     22.98 o 
   5  13  12        3.32       21.89     25.68 o 
  -8  14  12       45.34       34.75      8.59 o 
  -7  14  12        5.39       23.83      5.66 o 
  -6  14  12      118.82      120.20     13.89 o 
  -5  14  12        1.50        2.17     17.00 o 
  -4  14  12      570.82      548.71     20.60 o 
  -3  14  12       47.54       78.10     11.37 o 
  -2  14  12      430.33      452.51     20.59 o 
  -1  14  12       49.92       48.21      1.15 o 
   0  14  12       19.88       52.52     20.73 o 
   1  14  12       14.00       25.29     18.61 o 
   2  14  12       13.93       26.23      9.33 o 
   3  14  12        6.91       20.10      7.92 o 
   4  14  12        2.68       49.97      5.43 o 
   5  14  12       23.95       38.69     11.45 o 
  -7  15  12        1.46       11.56      7.20 o 
  -6  15  12      463.03      421.86     10.75 o 
  -5  15  12        3.12       12.82     18.84 o 
  -4  15  12        1.29        0.99     12.35 o 
  -3  15  12      381.12      392.28     15.08 o 
  -2  15  12       38.29       32.50      3.69 o 
  -1  15  12        4.60        7.54     14.38 o 
   0  15  12      873.51      902.79     25.29 o 
   1  15  12       44.45       52.47     19.23 o 
   2  15  12        1.18        8.52     16.19 o 
   3  15  12       14.73       16.06      5.20 o 
   4  15  12        0.93        1.98     11.68 o 
  -7  16  12      448.09      410.77      7.60 o 
  -6  16  12        1.58       43.39      8.97 o 
  -5  16  12       83.95       68.47      4.53 o 
  -4  16  12      346.28      326.12     18.14 o 
  -3  16  12      113.35      126.05     31.17 o 
  -2  16  12      343.61      340.82     14.46 o 
  -1  16  12       80.13       74.17     15.42 o 
   0  16  12       23.93       34.79     26.35 o 
   1  16  12       25.33       19.00     28.35 o 
   2  16  12      246.29      240.03     19.13 o 
   3  16  12       28.54       37.96     31.02 o 
   4  16  12       63.95       67.33     31.17 o 
  -6  17  12       12.70       18.50      2.94 o 
  -5  17  12       46.43      125.57     25.63 o 
  -4  17  12       71.88       73.15     16.48 o 
  -3  17  12      378.61      401.67     24.75 o 
  -2  17  12        2.92       33.05     21.86 o 
  -1  17  12      433.35      401.38     11.18 o 
   0  17  12      245.55      286.36     21.66 o 
   1  17  12        0.95        0.48     13.94 o 
   2  17  12        0.22       -0.95     37.90 o 
   3  17  12       47.39      120.94     28.26 o 
  -5  18  12        2.31        7.80      7.78 o 
  -4  18  12      121.36      112.89     16.42 o 
  -3  18  12       19.89       19.41     10.40 o 
  -2  18  12      182.66      177.90     30.16 o 
  -1  18  12      161.91      149.89     20.18 o 
   0  18  12        6.97       18.47     15.50 o 
   1  18  12      157.80      152.73     30.83 o 
   2  18  12      112.60      212.49     46.01 o 
  -4  19  12        4.18       23.17     32.00 o 
  -3  19  12        6.12       38.51     26.97 o 
  -2  19  12       42.62       55.06     20.39 o 
  -1  19  12       15.88       19.85     21.86 o 
   0  19  12       33.64       38.06      9.30 o 
   1  19  12       10.17        5.73      9.35 o 
  -2  20  12      163.74      195.57     14.37 o 
  -1  20  12        3.10        1.91      0.95 o 
 -10   1  13      228.50      223.58     27.11 o 
  -9   1  13      304.73      287.77     10.53 o 
  -8   1  13        6.54       10.27     26.81 o 
  -7   1  13      389.13      383.99     17.05 o 
  -6   1  13        0.15        6.40     18.28 o 
  -5   1  13     2094.52     2006.20     40.76 o 
  -4   1  13      221.15      230.73     11.90 o 
  -3   1  13     2113.74     2139.97     26.87 o 
  -2   1  13     1051.46     1049.67     28.21 o 
  -1   1  13      224.67      251.31     10.76 o 
   0   1  13      240.73      294.65     18.89 o 
   1   1  13      523.00      534.39     15.52 o 
   2   1  13      907.28      917.63      9.58 o 
   3   1  13       53.79       55.57      7.14 o 
   4   1  13      257.87      244.14      7.30 o 
   5   1  13      106.83      118.64     12.35 o 
   6   1  13      105.65      110.99      6.11 o 
   7   1  13        6.83       15.40      5.09 o 
 -10   2  13      455.90      447.87     19.72 o 
  -9   2  13      281.24      315.26     15.95 o 
  -8   2  13      537.62      487.96      7.63 o 
  -7   2  13       47.15       44.70      4.27 o 
  -6   2  13     2183.21     2115.51     20.43 o 
  -5   2  13       43.18       35.54      8.50 o 
  -4   2  13       83.91       69.41     47.16 o 
  -3   2  13      198.10      218.77     19.61 o 
  -2   2  13      145.15      193.13     16.28 o 
  -1   2  13      406.52      398.10      3.70 o 
   0   2  13     3462.30     3321.05     28.26 o 
   1   2  13      412.59      396.33      5.16 o 
   2   2  13      542.41      567.10     17.75 o 
   3   2  13      476.94      502.20     17.48 o 
   4   2  13     1077.52     1026.51      4.87 o 
   5   2  13     1472.03     1347.74     19.38 o 
   6   2  13        0.31        5.26     10.55 o 
   7   2  13        3.67        9.45      5.21 o 
 -10   3  13      190.85      167.08      9.57 o 
  -9   3  13      210.09      213.34     14.65 o 
  -8   3  13       48.12       57.92      3.87 o 
  -7   3  13      447.22      596.41     28.84 o 
  -6   3  13      168.52      185.76     13.81 o 
  -5   3  13     2002.65     1853.71     23.69 o 
  -4   3  13      498.66      481.87     12.79 o 
  -3   3  13       28.44       44.36     12.63 o 
  -2   3  13      262.84      314.32     19.61 o 
  -1   3  13     1021.12      954.12     13.75 o 
   0   3  13      144.36      169.37     27.01 o 
   1   3  13      441.47      478.22     16.29 o 
   2   3  13       72.42       73.07     13.13 o 
   3   3  13     1065.15     1053.60     17.54 o 
   4   3  13      528.38      496.47      9.94 o 
   5   3  13       51.57       52.07     13.42 o 
   6   3  13      293.35      288.39     21.91 o 
   7   3  13        0.78        1.41      6.45 o 
 -10   4  13       45.97       40.13     14.67 o 
  -9   4  13       55.64       66.33     13.40 o 
  -8   4  13       14.34       61.17     15.46 o 
  -7   4  13       57.27       78.95      4.53 o 
  -6   4  13       55.69       59.60      6.29 o 
  -5   4  13      948.99     1019.15     48.92 o 
  -4   4  13       22.12       73.71     11.15 o 
  -3   4  13      231.54      244.71      8.54 o 
  -2   4  13      316.28      305.61     13.98 o 
  -1   4  13      370.60      345.53     16.90 o 
   0   4  13        9.42       14.34      7.07 o 
   1   4  13       98.59       92.51     17.31 o 
   2   4  13       69.45       87.77      9.72 o 
   3   4  13        0.43        4.13     14.11 o 
   4   4  13       80.42       69.90     16.82 o 
   5   4  13       11.20       11.41      2.25 o 
   6   4  13      276.56      271.32      4.43 o 
   7   4  13        0.06       -0.80      5.35 o 
 -10   5  13       41.70       77.30     12.14 o 
  -9   5  13      133.69      130.20     27.44 o 
  -8   5  13      208.23      216.55     31.73 o 
  -7   5  13      269.47      264.36     19.26 o 
  -6   5  13       95.49      155.42     26.68 o 
  -5   5  13      922.72      901.53     69.16 o 
  -4   5  13     4191.57     3929.22     68.20 o 
  -3   5  13        2.53        2.99      7.15 o 
  -1   5  13        6.61        2.77      1.53 o 
   0   5  13      272.81      266.09      8.56 o 
   1   5  13      189.04      251.17     14.52 o 
   2   5  13      470.35      457.04      8.28 o 
   3   5  13       27.13       32.90      9.69 o 
   4   5  13      390.08      388.05     14.47 o 
   5   5  13      171.69      160.04      9.66 o 
   6   5  13       38.69       38.39     14.36 o 
 -10   6  13      303.77      299.26     11.07 o 
  -9   6  13      164.30      146.65     24.82 o 
  -8   6  13      253.52      268.66     12.47 o 
  -7   6  13       62.76       54.64     16.56 o 
  -6   6  13     2183.72     2197.61     42.29 o 
  -5   6  13       62.79       71.00     24.72 o 
  -4   6  13      282.35      299.15     25.32 o 
  -3   6  13       60.62       68.04      6.21 o 
  -2   6  13        4.85       12.59      3.60 o 
  -1   6  13      594.74      576.23     30.81 o 
   0   6  13      831.52      904.44     14.04 o 
   1   6  13      875.55      837.78      9.28 o 
   2   6  13      548.39      513.16      6.08 o 
   3   6  13      581.56      592.17     16.26 o 
   4   6  13      164.34      194.39     22.78 o 
   5   6  13      407.16      387.90     16.85 o 
   6   6  13       43.21       33.84     20.17 o 
 -10   7  13       56.14       46.87     45.82 o 
  -9   7  13      605.85      538.95     12.03 o 
  -8   7  13      175.18      187.98     34.17 o 
  -7   7  13      420.42      396.01      5.44 o 
  -6   7  13        1.09       70.96     14.46 o 
  -5   7  13       32.88       42.31     50.97 o 
  -4   7  13      283.20      291.56     15.90 o 
  -3   7  13       55.41       81.34     12.21 o 
  -2   7  13        4.11        3.76      6.43 o 
  -1   7  13      276.36      338.33     12.31 o 
   0   7  13       34.83       37.84     12.23 o 
   1   7  13     1510.10     1574.68     58.11 o 
   2   7  13      254.76      283.20     22.58 o 
   3   7  13      758.88      760.22      8.76 o 
   4   7  13      230.19      241.26     34.08 o 
   5   7  13        2.91        2.81     20.75 o 
   6   7  13      129.75      160.01     30.45 o 
 -10   8  13        1.63        1.40      2.66 o 
  -9   8  13       32.27       32.46      0.67 o 
  -8   8  13       46.65      143.28     43.34 o 
  -7   8  13      131.18      120.29     10.88 o 
  -6   8  13       21.16       20.22     11.31 o 
  -5   8  13      282.92      328.08     18.92 o 
  -4   8  13       61.35       66.72     11.03 o 
  -3   8  13     1326.08     1417.93     19.78 o 
  -2   8  13       31.78       42.54     10.63 o 
  -1   8  13      468.47      425.89      2.99 o 
   0   8  13      157.13      156.57      5.32 o 
   1   8  13      232.26      228.65     41.24 o 
   2   8  13      197.30      214.49     15.77 o 
   3   8  13      673.22      618.65      9.32 o 
   4   8  13      159.35      177.59     32.79 o 
   5   8  13       53.03       52.32      4.82 o 
   6   8  13      312.18      311.19     10.44 o 
  -9   9  13       14.36       16.19     24.29 o 
  -8   9  13      245.83      268.03     24.29 o 
  -7   9  13      150.94      176.12     41.43 o 
  -6   9  13       99.95       78.31     19.52 o 
  -5   9  13        1.10       18.10     16.35 o 
  -4   9  13      959.06      926.32     17.48 o 
  -3   9  13     1013.19      971.19      9.32 o 
  -2   9  13      252.43      255.17     15.85 o 
  -1   9  13      269.21      286.43     12.44 o 
   0   9  13        0.54       34.94      9.90 o 
   1   9  13       29.20       40.14      5.92 o 
   2   9  13      346.19      328.80      3.29 o 
   3   9  13      132.21      153.92      9.44 o 
   4   9  13      207.24      193.36     14.13 o 
   5   9  13       69.61       69.08      8.64 o 
   6   9  13        3.08       13.19      5.49 o 
  -9  10  13       53.33       91.59     43.10 o 
  -8  10  13      401.44      374.72     10.83 o 
  -7  10  13      114.17      101.64     13.50 o 
  -6  10  13      141.85      144.62     30.67 o 
  -5  10  13      414.26      404.69     10.33 o 
  -4  10  13     1115.21     1163.18     34.73 o 
  -3  10  13       59.28       75.51     13.05 o 
  -2  10  13     1087.74      932.00     53.67 o 
  -1  10  13      745.90      705.36      8.69 o 
   0  10  13        1.91       33.53      9.84 o 
   1  10  13      522.65      503.86     17.43 o 
   2  10  13       52.35       62.05     16.61 o 
   3  10  13      432.26      390.92      6.12 o 
   4  10  13       79.61       96.31     14.87 o 
   5  10  13       60.62       56.73     26.08 o 
  -9  11  13       80.61      124.70     29.02 o 
  -8  11  13       86.66      150.93     17.27 o 
  -7  11  13      452.71      419.38     17.80 o 
  -6  11  13       21.70       30.39     19.14 o 
  -5  11  13        3.95       13.91     10.54 o 
  -4  11  13       19.77       30.61     11.68 o 
  -3  11  13      691.01      683.16     21.09 o 
  -2  11  13        2.62        2.49      7.00 o 
  -1  11  13        5.04       21.62      6.21 o 
   0  11  13       56.28       59.63     10.17 o 
   1  11  13     1325.77     1263.11     14.73 o 
   2  11  13      809.91      755.94     38.76 o 
   3  11  13      160.07      158.42     14.94 o 
   4  11  13       21.44       22.82     21.02 o 
   5  11  13        0.13        8.98     30.49 o 
  -8  12  13      169.20      173.43     16.06 o 
  -7  12  13       61.61       66.87     14.64 o 
  -6  12  13        5.75        7.56      6.04 o 
  -5  12  13      627.36      600.07      8.44 o 
  -4  12  13        0.42       16.44     10.74 o 
  -3  12  13        0.60       15.33      8.42 o 
  -2  12  13       16.07       14.87      8.09 o 
  -1  12  13       61.50       62.50      5.96 o 
   0  12  13      483.43      454.43     22.78 o 
   1  12  13       34.77       92.88     38.52 o 
   2  12  13      266.88      276.57     27.01 o 
   3  12  13        8.11       10.57      1.81 o 
   4  12  13       16.27       35.23     10.01 o 
   5  12  13        0.10        9.78     23.19 o 
  -8  13  13       99.48       93.33      7.69 o 
  -7  13  13       28.10       25.67     17.62 o 
  -6  13  13       41.00      109.88     21.73 o 
  -5  13  13        0.70        3.50      5.72 o 
  -4  13  13      262.67      272.59      6.60 o 
  -3  13  13      296.35      338.20     17.66 o 
  -2  13  13       40.86       34.82      7.45 o 
  -1  13  13       48.23       64.03      5.83 o 
   0  13  13        9.12       18.17      4.68 o 
   1  13  13       25.05       27.47     17.71 o 
   2  13  13      725.48      734.23     25.44 o 
   3  13  13       10.92       10.57      1.96 o 
   4  13  13       18.62       16.30     18.99 o 
  -8  14  13      153.62      127.26      2.85 o 
  -7  14  13      157.20      159.89     18.52 o 
  -6  14  13        4.26       22.83     11.98 o 
  -5  14  13      103.40      113.52     13.48 o 
  -4  14  13      508.66      459.75     31.99 o 
  -3  14  13       23.15       26.53     15.94 o 
  -2  14  13     1551.81     1564.87     52.88 o 
  -1  14  13       27.68       28.94     12.50 o 
   0  14  13      348.04      357.82     18.39 o 
   1  14  13      155.63      178.69      8.02 o 
   2  14  13       28.95       31.55     14.13 o 
   3  14  13      181.43      192.56      5.76 o 
   4  14  13       12.02       15.11     25.24 o 
  -7  15  13      123.41      125.08     11.94 o 
  -6  15  13        6.15        6.99     15.92 o 
  -5  15  13      118.34      150.26     22.95 o 
  -4  15  13       35.85       54.59     28.55 o 
  -3  15  13     1200.56     1145.81     58.56 o 
  -2  15  13      344.93      389.59     20.16 o 
  -1  15  13      197.87      181.83     32.79 o 
   0  15  13        3.44       12.60     18.78 o 
   1  15  13       11.06        9.68      9.43 o 
   2  15  13      249.22      261.35     43.34 o 
   3  15  13        2.66        9.68     11.99 o 
  -6  16  13       46.18       78.47     23.53 o 
  -5  16  13       19.85       17.35      4.81 o 
  -4  16  13      118.22      122.90     20.52 o 
  -3  16  13       38.54       48.23     24.35 o 
  -2  16  13      118.47      158.91     31.41 o 
  -1  16  13        4.68       16.01      9.47 o 
   0  16  13       54.04       51.63     16.11 o 
   1  16  13       43.10       50.50     26.92 o 
   2  16  13      106.34       93.40     11.22 o 
   3  16  13       45.69       67.38     24.63 o 
  -6  17  13      127.51      155.09     24.87 o 
  -5  17  13        2.35       50.85     25.45 o 
  -4  17  13        0.00        1.66     13.41 o 
  -3  17  13        5.60        5.95     27.68 o 
  -2  17  13        1.18        0.00     14.25 o 
  -1  17  13       11.07       23.55     25.77 o 
   0  17  13       27.98       38.95      7.11 o 
   1  17  13       51.08       70.64     43.53 o 
   2  17  13      121.38      120.28      6.49 o 
  -5  18  13        0.82        2.71     12.61 o 
  -4  18  13      160.23      149.50     13.51 o 
  -3  18  13       26.37       24.21      7.16 o 
  -2  18  13      375.46      398.32     16.21 o 
  -1  18  13       28.84       31.67      9.84 o 
   0  18  13       53.61       47.80      1.95 o 
   1  18  13       23.81       19.09     12.03 o 
  -3  19  13      685.88      667.14     15.75 o 
  -2  19  13      129.45      111.68     16.92 o 
  -1  19  13      144.74      123.26     29.54 o 
 -10   0  14      662.59      621.24      6.59 o 
  -9   0  14       32.16       54.41      4.49 o 
  -8   0  14      725.04      777.12     27.68 o 
  -7   0  14       39.64       66.92     23.77 o 
  -5   0  14      124.63      169.53     30.36 o 
  -4   0  14       13.08       84.77     32.65 o 
  -3   0  14      292.44      296.49     20.71 o 
  -2   0  14     1049.01     1120.76     16.61 o 
   0   0  14      228.67      272.43     29.59 o 
   1   0  14       21.38       46.30     37.71 o 
   2   0  14       28.36       36.37     12.22 o 
   3   0  14     1290.64     1253.16     34.84 o 
   4   0  14        4.53        9.07     32.55 o 
   5   0  14     2627.31     2460.79     13.46 o 
   6   0  14       13.12       42.10     35.80 o 
 -10   1  14       15.70       26.58      2.38 o 
  -9   1  14      110.25      109.85     11.46 o 
  -8   1  14       95.92       82.20     16.72 o 
  -7   1  14     1088.14     1057.01     44.39 o 
  -6   1  14      268.90      313.44     14.55 o 
  -5   1  14     1818.81     1758.28     24.63 o 
  -4   1  14      884.71      882.46      5.77 o 
  -3   1  14     2195.43     2044.90    117.46 o 
  -2   1  14        1.89        5.42     29.45 o 
  -1   1  14      521.58      483.50     25.49 o 
   0   1  14      416.20      436.89     18.35 o 
   1   1  14        4.04       18.12     26.55 o 
   2   1  14       17.54       15.43      9.03 o 
   3   1  14      224.46      276.02     40.28 o 
   4   1  14     1257.71     1178.40     27.35 o 
   5   1  14       21.72       23.35     11.21 o 
   6   1  14       42.94       37.31     10.46 o 
 -10   2  14       13.43       18.74     29.95 o 
  -9   2  14        5.68       13.70     15.96 o 
  -8   2  14        4.96       23.34     15.51 o 
  -7   2  14        0.85        3.79      8.73 o 
  -6   2  14       28.02       40.30     21.19 o 
  -5   2  14      365.56      451.35     29.08 o 
  -4   2  14      251.33      277.49     20.94 o 
  -3   2  14      688.38      630.62      2.53 o 
  -2   2  14       59.76       54.45     11.93 o 
  -1   2  14       11.00       14.08     29.22 o 
   0   2  14      138.75      154.49      8.50 o 
   1   2  14       19.34       20.49     19.65 o 
   2   2  14      379.62      394.39     21.28 o 
   3   2  14        0.34       -0.37     26.14 o 
   4   2  14       30.44       26.75     15.48 o 
   5   2  14       14.87       26.51      8.55 o 
   6   2  14       62.94       52.54     15.18 o 
 -10   3  14       82.56       73.48      2.36 o 
  -9   3  14       12.32       17.00     25.01 o 
  -8   3  14       36.65       36.36     23.27 o 
  -7   3  14      668.07      792.81     28.10 o 
  -6   3  14      167.28      204.36     11.07 o 
  -5   3  14     1668.62     1622.22     25.63 o 
  -4   3  14       85.83       88.31      5.44 o 
  -3   3  14       47.30       65.28     11.79 o 
  -2   3  14       36.73       45.42     11.65 o 
  -1   3  14      339.82      356.15     18.61 o 
   0   3  14        6.03       12.87      5.39 o 
   1   3  14       78.89       75.45      2.45 o 
   2   3  14       52.34       59.64     18.25 o 
   3   3  14        4.90        5.21      3.61 o 
   4   3  14     1391.15     1288.15     12.60 o 
   5   3  14        2.18        9.05      4.86 o 
   6   3  14      116.32      154.39     25.41 o 
 -10   4  14      128.33      120.80      8.70 o 
  -9   4  14        0.16       95.37     27.08 o 
  -8   4  14      648.49      596.07     46.06 o 
  -7   4  14        1.70        3.76     10.84 o 
  -6   4  14     1602.16     1493.79     89.20 o 
  -5   4  14       30.64       33.14     12.72 o 
  -4   4  14      580.96      647.97     56.56 o 
  -3   4  14       30.77       39.63     18.94 o 
  -2   4  14       19.10       19.63      6.50 o 
  -1   4  14      692.79      654.21      6.73 o 
   0   4  14        3.68       18.61     12.89 o 
   1   4  14        8.70       19.47      9.50 o 
   2   4  14       84.39       73.21      5.44 o 
   3   4  14      501.73      468.31      8.89 o 
   4   4  14      119.41      109.86     17.62 o 
   5   4  14      585.18      562.16     15.06 o 
   6   4  14       10.71       14.64     12.59 o 
 -10   5  14       45.08       67.92     48.83 o 
  -9   5  14      386.53      365.84      9.09 o 
  -8   5  14        1.96       47.97     29.62 o 
  -7   5  14      764.09      798.85     22.57 o 
  -6   5  14      122.42      178.11     17.69 o 
  -5   5  14      335.90      313.69     12.19 o 
  -4   5  14     1191.55     1099.35     15.70 o 
  -3   5  14       97.25      116.13     28.59 o 
  -2   5  14     1133.18     1104.06     21.19 o 
  -1   5  14      605.48      659.87     21.67 o 
   0   5  14      256.22      263.60     16.18 o 
   1   5  14       25.19       24.64      7.21 o 
   2   5  14      137.33      132.29      4.06 o 
   3   5  14       62.05      104.37      9.68 o 
   4   5  14     1150.27     1075.14     12.48 o 
   5   5  14       17.56       39.33     12.76 o 
   6   5  14      329.70      333.30     11.74 o 
 -10   6  14        4.85       39.61     12.89 o 
  -9   6  14       25.13       24.07      4.58 o 
  -8   6  14       17.53       23.71     26.28 o 
  -7   6  14      746.14      699.88     10.13 o 
  -6   6  14      202.96      252.69     29.47 o 
  -5   6  14      692.68      695.80     19.57 o 
  -4   6  14      209.33      207.25     24.53 o 
  -3   6  14      488.19      502.73     27.59 o 
  -2   6  14        2.56       11.72     11.69 o 
  -1   6  14      198.91      194.82     29.93 o 
   0   6  14       35.81       78.06     16.82 o 
   1   6  14       38.20       47.25     15.59 o 
   2   6  14      888.82      887.63      9.18 o 
   3   6  14       67.73       69.88      1.98 o 
   4   6  14      257.61      268.59     18.48 o 
   5   6  14       23.66       20.51      8.31 o 
   6   6  14       87.79      133.40     37.09 o 
  -9   7  14       12.16       28.35     33.98 o 
  -8   7  14       40.58       56.75     17.25 o 
  -7   7  14      364.23      336.79     15.85 o 
  -6   7  14       30.93       31.53     34.65 o 
  -5   7  14      597.61      598.16     34.36 o 
  -4   7  14      479.77      421.17     24.53 o 
  -3   7  14      967.88      950.80     12.22 o 
  -2   7  14        0.68       14.44     10.61 o 
  -1   7  14      186.81      186.11      4.31 o 
   0   7  14       29.30       65.95     13.22 o 
   1   7  14      266.51      287.55     13.54 o 
   2   7  14      745.38      667.71     23.45 o 
   3   7  14      638.53      612.71     19.51 o 
   4   7  14      166.82      180.99     32.07 o 
   5   7  14      105.98      100.09     21.00 o 
   6   7  14       26.61       21.96      2.76 o 
  -9   8  14       10.12       18.42     20.91 o 
  -8   8  14      343.66      330.66      6.01 o 
  -7   8  14       30.55       34.58      9.64 o 
  -6   8  14     1040.09     1002.66     19.43 o 
  -5   8  14      285.53      302.77     18.66 o 
  -4   8  14     1383.83     1282.61     37.90 o 
  -3   8  14      111.52      136.46      6.72 o 
  -2   8  14     1205.21     1149.21     14.70 o 
  -1   8  14      305.90      307.05     13.90 o 
   0   8  14       14.10       22.34      8.87 o 
   1   8  14      390.59      427.53     19.61 o 
   2   8  14      285.84      312.34     21.32 o 
   3   8  14      746.41      734.92     26.78 o 
   4   8  14        2.72        4.24      8.83 o 
   5   8  14      264.50      245.54      3.01 o 
  -9   9  14      245.44      265.28     19.04 o 
  -8   9  14        2.78        1.43     13.75 o 
  -7   9  14      190.31      234.16     40.86 o 
  -6   9  14        8.57        9.70     12.89 o 
  -5   9  14      153.75      158.20     10.17 o 
  -4   9  14      896.92      865.09     20.32 o 
  -3   9  14     1121.65     1054.76     20.25 o 
  -2   9  14        5.66       59.60     13.26 o 
  -1   9  14       65.33       79.67      5.08 o 
   0   9  14      440.18      407.17     15.61 o 
   1   9  14      144.25      146.71     19.55 o 
   2   9  14       79.38       92.60     26.43 o 
   3   9  14      278.18      263.43     17.07 o 
   4   9  14       12.47       16.33     12.58 o 
   5   9  14        0.94        5.83      5.87 o 
  -9  10  14        2.04        8.66     23.36 o 
  -8  10  14        0.23       21.26     20.33 o 
  -7  10  14       60.00       81.37     10.88 o 
  -6  10  14        2.07        4.84     15.92 o 
  -5  10  14     2138.11     1993.55     34.91 o 
  -4  10  14        6.10        7.91     10.12 o 
  -3  10  14      158.70      153.87     18.10 o 
  -2  10  14      204.73      203.47      7.40 o 
  -1  10  14      721.37      755.60     12.11 o 
   0  10  14       32.95       33.90      4.35 o 
   1  10  14        0.56       17.72     29.11 o 
   2  10  14       80.13       88.44     31.72 o 
   3  10  14        0.06       -0.91     29.76 o 
   4  10  14        0.13        0.61     26.17 o 
   5  10  14      118.26      119.51      3.05 o 
  -8  11  14      100.11       90.13     29.08 o 
  -7  11  14       37.48       41.52      2.15 o 
  -6  11  14       50.49       50.20     22.37 o 
  -5  11  14       57.22       75.55     15.71 o 
  -4  11  14      172.33      200.01     18.83 o 
  -3  11  14      332.36      310.98      5.37 o 
  -2  11  14       59.39       57.10      7.37 o 
  -1  11  14       10.79       19.96      9.64 o 
   0  11  14      624.11      572.43     18.35 o 
   1  11  14        3.79        3.27     18.00 o 
   2  11  14      257.11      245.78      8.35 o 
   3  11  14      291.24      283.88     23.82 o 
   4  11  14        3.01       11.23     14.62 o 
   5  11  14        6.83        6.44     16.36 o 
  -8  12  14      228.81      226.34     37.51 o 
  -7  12  14        0.13       11.84     22.05 o 
  -6  12  14       12.90       20.99      7.37 o 
  -5  12  14       49.31       51.77      5.40 o 
  -4  12  14      727.33      670.80     12.92 o 
  -3  12  14      245.16      233.30     31.32 o 
  -2  12  14      729.83      695.39     22.89 o 
  -1  12  14        5.59       15.92     20.33 o 
   0  12  14       11.98       19.35      7.18 o 
   1  12  14      417.18      416.27     12.98 o 
   2  12  14      197.43      182.00      8.19 o 
   3  12  14      324.26      275.02     22.31 o 
   4  12  14       11.97        7.80      6.66 o 
  -8  13  14        1.32       19.28     16.99 o 
  -7  13  14       75.67      129.09     18.27 o 
  -6  13  14        0.63       25.61     14.07 o 
  -5  13  14        7.11       26.24     12.84 o 
  -4  13  14      152.90      138.72      8.57 o 
  -3  13  14      885.38      809.50      7.40 o 
  -2  13  14      139.19      134.95      9.20 o 
  -1  13  14      357.77      357.70     29.09 o 
   0  13  14        0.82        0.35      7.01 o 
   1  13  14      168.76      196.43     10.36 o 
   2  13  14      366.54      374.65     24.52 o 
   3  13  14       28.41       39.00      3.52 o 
   4  13  14        6.88       25.56     20.41 o 
  -7  14  14        2.11       54.27     25.41 o 
  -6  14  14       23.45       25.17     17.06 o 
  -5  14  14       14.56       11.64      3.85 o 
  -4  14  14       91.77      131.30     32.98 o 
  -3  14  14      392.89      390.17      5.44 o 
  -2  14  14       64.75       76.29     15.02 o 
  -1  14  14      182.86      192.04     16.27 o 
   0  14  14      174.59      195.19     25.90 o 
   1  14  14        8.05        8.85      3.63 o 
   2  14  14       33.21       31.97     19.43 o 
   3  14  14       15.26       17.17      3.05 o 
  -6  15  14      118.88      113.24      7.95 o 
  -5  15  14        0.53        0.94      0.95 o 
  -4  15  14       35.59       39.52     22.07 o 
  -3  15  14      218.72      223.48     19.49 o 
  -2  15  14       16.21       54.20     23.01 o 
  -1  15  14        1.17        5.37      4.10 o 
   0  15  14      370.53      394.04     20.65 o 
   1  15  14      130.40      149.94     21.86 o 
   2  15  14      134.20      153.41     23.86 o 
   3  15  14        2.54       22.91     36.27 o 
  -6  16  14       47.00       71.42     23.39 o 
  -5  16  14        2.31        2.46      7.30 o 
  -4  16  14      436.38      394.11     15.80 o 
  -3  16  14       36.37       76.67     33.84 o 
  -2  16  14      189.76      183.37     12.98 o 
  -1  16  14       63.35       57.63     10.84 o 
   0  16  14        9.21       29.40     20.52 o 
   1  16  14      293.13      264.80      8.50 o 
   2  16  14       28.65       62.88     11.50 o 
  -5  17  14       32.20       60.38     28.02 o 
  -4  17  14       17.85       12.41     21.47 o 
  -3  17  14      297.93      263.00     39.33 o 
  -2  17  14      291.34      275.67      6.11 o 
  -1  17  14      233.10      262.47     39.90 o 
   0  17  14       31.62       35.80     10.40 o 
   1  17  14       98.90      153.02     17.56 o 
  -3  18  14       54.41       49.07      5.68 o 
  -2  18  14       27.02       18.14     18.16 o 
  -1  18  14      162.94      164.99     10.17 o 
 -10   1  15        0.44        7.61     23.65 o 
  -9   1  15        0.53        2.85     20.95 o 
  -8   1  15       33.76       24.32      8.40 o 
  -7   1  15     1378.54     1358.72     53.22 o 
  -6   1  15     1753.50     1805.06     34.94 o 
  -5   1  15       81.73      113.36     32.80 o 
  -4   1  15        1.05        2.94     12.08 o 
  -3   1  15       14.78       27.35     13.93 o 
  -2   1  15       40.84       61.12     18.23 o 
  -1   1  15      263.34      261.56      5.25 o 
   0   1  15        9.24        8.58      0.95 o 
   1   1  15       30.36       42.82     19.20 o 
   2   1  15        4.50        3.15     10.27 o 
   3   1  15       72.50       87.22      3.98 o 
   4   1  15      264.58      246.82      6.61 o 
   5   1  15       15.74       14.82     10.01 o 
   6   1  15       46.20       56.43     23.55 o 
 -10   2  15        1.93        0.23     18.54 o 
  -9   2  15       11.83       12.41     11.17 o 
  -8   2  15       62.25       75.89      8.59 o 
  -7   2  15       88.00       82.01     25.15 o 
  -6   2  15     3219.38     3051.15     32.07 o 
  -5   2  15      743.64      756.87     22.86 o 
  -4   2  15     4419.24     4084.90      3.44 o 
  -3   2  15        4.91       33.52      7.97 o 
  -2   2  15       34.25       37.63      4.96 o 
  -1   2  15      527.46      497.83      7.31 o 
   0   2  15        2.31        1.50      3.85 o 
   1   2  15      555.75      534.81     10.69 o 
   2   2  15        2.09        3.03     14.24 o 
   3   2  15      913.31      880.70     19.00 o 
   4   2  15        6.91       13.23      4.56 o 
   5   2  15      868.38      824.23     15.57 o 
   6   2  15        2.68        5.90     26.25 o 
 -10   3  15        0.74        1.13     10.83 o 
  -9   3  15        1.34       42.36     41.67 o 
  -8   3  15       30.98       26.78      2.48 o 
  -7   3  15      728.39      642.36    117.99 o 
  -6   3  15      715.78      714.28     11.65 o 
  -5   3  15     2874.00     2744.39     25.58 o 
  -4   3  15      421.30      396.35     28.15 o 
  -3   3  15      367.42      358.09     11.41 o 
  -2   3  15       81.76       85.30     13.49 o 
  -1   3  15       67.14       73.62     23.04 o 
   0   3  15      109.60      119.29     23.39 o 
   1   3  15      244.53      265.43     22.27 o 
   2   3  15       16.13       11.92      1.14 o 
   3   3  15      159.56      156.33      5.58 o 
   4   3  15      632.91      590.22      2.53 o 
   5   3  15       12.39       20.63     17.41 o 
   6   3  15       93.81       95.51      5.93 o 
 -10   4  15       10.17       12.46      6.30 o 
  -9   4  15       12.31        8.86     15.79 o 
  -8   4  15      108.46       94.26      5.58 o 
  -7   4  15       10.06       27.60     17.04 o 
  -6   4  15        2.24       14.88      7.30 o 
  -5   4  15     1100.38     1200.95     75.17 o 
  -4   4  15      538.65      521.67      2.27 o 
  -3   4  15       96.92       98.46      6.86 o 
  -2   4  15      324.84      318.06     28.83 o 
  -1   4  15       20.69       17.36      6.49 o 
   0   4  15      407.45      439.73     18.55 o 
   1   4  15       18.64       22.62      5.17 o 
   2   4  15      406.04      436.91     11.17 o 
   3   4  15       20.03       27.52     20.35 o 
   4   4  15       61.05       63.03     14.34 o 
   5   4  15        0.02        1.59      8.01 o 
  -9   5  15       36.17       36.12     16.33 o 
  -8   5  15      233.17      216.13     15.44 o 
  -7   5  15      320.66      307.45     21.10 o 
  -6   5  15       71.24       87.06     33.41 o 
  -5   5  15      177.31      198.93     24.47 o 
  -4   5  15      430.07      437.29     23.94 o 
  -3   5  15      198.30      229.20     25.15 o 
  -2   5  15      262.45      241.14      4.63 o 
  -1   5  15      526.37      532.77     17.00 o 
   0   5  15       54.62       51.54      4.92 o 
   1   5  15        0.68        7.39      7.83 o 
   2   5  15       71.10       77.23      7.25 o 
   3   5  15      309.84      349.29     19.28 o 
   4   5  15      164.47      165.91      3.99 o 
   5   5  15        5.62       14.66     24.65 o 
  -9   6  15       22.38       35.40     13.25 o 
  -8   6  15      261.47      262.47     25.73 o 
  -7   6  15       32.24       85.10     29.48 o 
  -6   6  15     1497.21     1464.90     20.14 o 
  -5   6  15      154.25      151.84     14.89 o 
  -4   6  15        2.98       27.77     30.11 o 
  -3   6  15      670.18      614.86      6.37 o 
  -2   6  15        1.91       17.55      8.07 o 
  -1   6  15       20.22       24.79     13.86 o 
   0   6  15      181.50      209.01     23.82 o 
   1   6  15      455.23      486.61     15.75 o 
   2   6  15        0.32        8.33     20.48 o 
   3   6  15       92.85       98.34      3.25 o 
   4   6  15       14.55       26.68      9.82 o 
   5   6  15      141.46      135.55      0.86 o 
  -9   7  15       93.29      147.48     22.81 o 
  -8   7  15       80.21       95.41     16.67 o 
  -7   7  15      428.89      407.98     19.34 o 
  -6   7  15       31.03       53.53     47.01 o 
  -5   7  15      405.07      370.37      8.11 o 
  -4   7  15      231.44      233.26     13.31 o 
  -3   7  15      982.34      935.30      9.25 o 
  -2   7  15      245.75      235.50     34.70 o 
  -1   7  15      345.19      404.25     14.15 o 
   0   7  15      194.67      234.05     22.16 o 
   1   7  15       65.27       73.26     18.08 o 
   2   7  15       88.60      127.53     22.34 o 
   3   7  15      433.35      462.42     22.01 o 
   4   7  15      168.41      152.94      6.16 o 
   5   7  15       31.46       26.02     20.57 o 
  -9   8  15       34.86       55.56     27.68 o 
  -8   8  15       23.65       16.23      6.78 o 
  -7   8  15       43.23      108.64     19.75 o 
  -6   8  15      200.50      240.53     34.60 o 
  -5   8  15     1024.96      954.89     22.61 o 
  -4   8  15      146.00      145.81     16.37 o 
  -3   8  15       19.20       13.41     10.06 o 
  -2   8  15       94.57       85.44     19.87 o 
  -1   8  15       26.55       27.19      6.64 o 
   0   8  15      720.25      692.51     13.10 o 
   1   8  15      142.42      136.74     10.44 o 
   2   8  15      307.79      291.78     22.44 o 
   3   8  15        1.86       32.19     36.04 o 
   4   8  15       96.42       86.22     22.87 o 
   5   8  15        2.31       61.03     16.10 o 
  -9   9  15       55.07      153.77     31.58 o 
  -8   9  15      144.11      147.77     30.64 o 
  -7   9  15        2.52       19.09     20.62 o 
  -6   9  15       20.74       43.59     18.23 o 
  -5   9  15      549.46      505.04      6.20 o 
  -4   9  15      210.19      254.76     21.67 o 
  -3   9  15       29.45       27.13     15.41 o 
  -2   9  15      113.72      121.40     16.43 o 
  -1   9  15       48.55       47.71      6.07 o 
   0   9  15        2.70        1.82      8.59 o 
   1   9  15        2.39        4.37      6.60 o 
   2   9  15      221.27      250.89     10.53 o 
   3   9  15      611.83      571.61      1.43 o 
   4   9  15        6.00       30.56     53.27 o 
  -8  10  15      210.37      211.01     26.86 o 
  -7  10  15       47.31       43.08     17.60 o 
  -6  10  15        2.01        3.04      3.04 o 
  -5  10  15        0.35        0.79      3.94 o 
  -4  10  15      869.13      776.17     25.51 o 
  -3  10  15       89.98      139.58     22.67 o 
  -2  10  15      160.81      170.54     20.42 o 
  -1  10  15        2.36       18.26     12.58 o 
   0  10  15      105.70      134.46     15.22 o 
   1  10  15     1013.42      974.14     17.23 o 
   2  10  15       43.38       41.41      3.72 o 
   3  10  15       83.54      119.47     18.87 o 
   4  10  15       16.43       19.60      3.96 o 
  -8  11  15       58.89       55.06     18.52 o 
  -7  11  15      129.49      150.37     13.52 o 
  -6  11  15        9.54        8.34      8.73 o 
  -5  11  15        2.80       42.53     15.42 o 
  -4  11  15      252.13      228.56     22.59 o 
  -3  11  15      348.35      350.86      7.21 o 
  -2  11  15      554.40      531.21     11.44 o 
  -1  11  15       65.29       75.93      5.68 o 
   0  11  15       96.22      115.70     11.74 o 
   1  11  15       97.46       94.75      3.43 o 
   2  11  15      741.74      714.42     16.70 o 
   3  11  15      112.37      115.31     28.26 o 
   4  11  15        4.15        0.95     17.22 o 
  -8  12  15       19.53       38.48     32.98 o 
  -7  12  15      164.17      202.31     24.27 o 
  -6  12  15        7.07        5.73      3.34 o 
  -5  12  15      307.38      291.88     26.87 o 
  -4  12  15       16.32       15.20     15.80 o 
  -3  12  15       31.99       27.14      6.27 o 
  -2  12  15       76.66       98.46      4.42 o 
  -1  12  15       79.97       81.76     12.50 o 
   0  12  15       27.16       78.68     16.88 o 
   1  12  15       82.99      113.55     17.58 o 
   2  12  15      164.87      231.09     22.54 o 
   3  12  15       14.84       49.84     24.34 o 
  -7  13  15        0.10       20.07     18.09 o 
  -6  13  15       22.87       26.12     27.36 o 
  -5  13  15       90.34      106.84      7.30 o 
  -4  13  15       78.94       83.29      7.09 o 
  -3  13  15      504.05      441.43     15.85 o 
  -2  13  15       10.62        9.56      1.24 o 
  -1  13  15       36.43       63.80     24.90 o 
   0  13  15        9.15       11.01      2.39 o 
   1  13  15       60.24       66.84     17.48 o 
   2  13  15      113.01      125.87     33.31 o 
   3  13  15      110.03      166.40     31.98 o 
  -6  14  15       30.68       28.75      8.40 o 
  -5  14  15       11.31       25.25     19.18 o 
  -4  14  15      434.80      458.84     20.54 o 
  -3  14  15       11.01       20.32     14.61 o 
  -2  14  15       43.85       57.53      4.77 o 
  -1  14  15        5.21       10.17      6.08 o 
   0  14  15        6.28        3.73     21.77 o 
   1  14  15      595.88      590.97     17.50 o 
   2  14  15        8.56       10.99     24.87 o 
  -6  15  15       14.24       26.46     18.54 o 
  -5  15  15        9.84       18.76     10.29 o 
  -4  15  15      147.43      154.23     20.59 o 
  -3  15  15      328.99      289.07     36.61 o 
  -2  15  15       24.74       39.94      5.96 o 
  -1  15  15        4.94        9.19      4.15 o 
   0  15  15      281.94      274.15     10.21 o 
   1  15  15        8.22       10.16     19.61 o 
   2  15  15      295.30      272.13      7.21 o 
  -5  16  15       29.83       31.50      7.38 o 
  -4  16  15        7.65       19.58      9.85 o 
  -3  16  15      294.04      305.39     19.23 o 
  -2  16  15       42.85       52.14     10.52 o 
  -1  16  15       86.41       83.32     25.37 o 
   0  16  15       88.38      127.72     16.80 o 
   1  16  15      189.38      195.11     12.89 o 
  -3  17  15      180.39      190.62     12.93 o 
  -2  17  15        7.02        9.07     12.28 o 
  -1  17  15       20.94       21.94      8.10 o 
  -9   0  16       12.75       12.41     23.10 o 
  -8   0  16      258.52      220.60     36.75 o 
  -7   0  16      596.77      551.55     42.10 o 
  -6   0  16     1802.51     1846.90     37.61 o 
  -5   0  16      337.14      345.08      3.34 o 
  -4   0  16       13.37       51.64     41.71 o 
  -3   0  16      139.07      145.19     38.18 o 
  -2   0  16       54.65       55.84      0.57 o 
  -1   0  16     1544.90     1509.08     46.77 o 
   0   0  16       59.72      130.87     45.63 o 
   1   0  16      413.11      416.48     29.21 o 
   2   0  16       77.23       91.93     26.54 o 
   3   0  16      577.82      629.92     27.30 o 
   4   0  16      142.26      179.55     35.03 o 
   5   0  16      218.18      205.81     33.41 o 
  -9   1  16        9.23        6.68     21.57 o 
  -8   1  16       10.12        9.93      6.71 o 
  -7   1  16      888.90      917.13     26.63 o 
  -6   1  16       31.44      117.30     25.58 o 
  -5   1  16      147.27      142.14     20.19 o 
  -4   1  16     1305.81     1233.34     38.42 o 
  -3   1  16       20.26       21.20      6.04 o 
  -2   1  16     1176.52     1194.39     30.69 o 
  -1   1  16        0.14       10.36     11.02 o 
   0   1  16      209.93      185.45      6.83 o 
   1   1  16       22.82       27.23      5.33 o 
   2   1  16      173.66      243.62     22.00 o 
   3   1  16        3.21       15.34     10.97 o 
   4   1  16      167.92      189.36     13.15 o 
   5   1  16       38.53       41.44     22.68 o 
  -9   2  16       19.79       36.94     26.51 o 
  -8   2  16        0.04       -0.88     10.02 o 
  -7   2  16      173.72      174.47      7.78 o 
  -6   2  16       40.66       45.27     19.80 o 
  -5   2  16       74.45       81.00     19.80 o 
  -4   2  16       52.15       57.93     12.37 o 
  -3   2  16       66.41       87.96     13.41 o 
  -2   2  16      243.30      301.09     19.66 o 
  -1   2  16      302.16      304.15     21.89 o 
   0   2  16      535.61      533.28     11.17 o 
   1   2  16        0.36       11.45     17.78 o 
   2   2  16      247.55      240.61     12.65 o 
   3   2  16        2.20        4.56     11.26 o 
   4   2  16        0.01        7.33     13.75 o 
   5   2  16        0.22       -0.91     14.13 o 
  -9   3  16       16.46       13.62      8.93 o 
  -8   3  16      286.70      267.73     11.93 o 
  -7   3  16        8.32       37.84      9.85 o 
  -6   3  16        0.54       11.42     10.39 o 
  -5   3  16      934.01      854.74     10.28 o 
  -4   3  16        1.38        8.05     34.56 o 
  -3   3  16      468.80      464.54      9.21 o 
  -2   3  16     1062.77      982.54    107.15 o 
  -1   3  16      448.97      400.43     23.32 o 
   0   3  16       31.88       37.92     12.87 o 
   1   3  16       34.10       40.30      4.87 o 
   2   3  16       31.45       39.17      7.84 o 
   3   3  16      111.64      115.86      5.49 o 
   4   3  16      217.86      208.69     27.08 o 
   5   3  16        4.69        3.82      6.38 o 
  -9   4  16        0.11       -0.24      0.48 o 
  -8   4  16       61.77       47.60     14.94 o 
  -7   4  16      160.58      196.62     18.38 o 
  -6   4  16     1045.07     1185.03     35.99 o 
  -5   4  16     1333.29     1384.43     28.73 o 
  -4   4  16       10.96       25.11     22.81 o 
  -3   4  16      817.73      733.45     11.36 o 
  -2   4  16      132.91      141.53     15.17 o 
  -1   4  16      902.64      817.47      4.73 o 
   0   4  16       53.29       87.52     12.73 o 
   1   4  16      254.48      240.57     39.57 o 
   2   4  16        1.53       13.66     16.31 o 
   3   4  16       69.89      114.40     21.24 o 
   4   4  16      204.07      210.21     22.64 o 
   5   4  16       39.28       31.50     24.86 o 
  -9   5  16       13.55       33.33     26.46 o 
  -8   5  16       98.55      115.83     23.20 o 
  -7   5  16      366.90      341.79     15.32 o 
  -6   5  16      673.34      593.32     26.68 o 
  -5   5  16      114.50      118.02      3.58 o 
  -4   5  16       43.88      107.27     17.19 o 
  -3   5  16        3.99       35.96     42.86 o 
  -2   5  16      827.83      773.90     30.16 o 
  -1   5  16       23.14       29.92     20.56 o 
   0   5  16       34.80       50.97     20.25 o 
   1   5  16        6.32       11.85     10.67 o 
   2   5  16        2.93       22.07     13.99 o 
   3   5  16       47.16       42.60      4.45 o 
   4   5  16      280.63      359.73     27.61 o 
   5   5  16       64.81       55.77     15.88 o 
  -9   6  16      135.27      142.54     12.28 o 
  -8   6  16      198.99      173.37     13.75 o 
  -7   6  16      310.85      349.92     14.49 o 
  -6   6  16       11.97       25.14     41.38 o 
  -5   6  16      230.92      238.49     12.98 o 
  -4   6  16        8.27       15.15      7.48 o 
  -3   6  16      238.67      260.88     24.60 o 
  -2   6  16       33.15       41.08     18.58 o 
  -1   6  16      434.10      447.96     17.02 o 
   0   6  16      826.07      788.84     21.69 o 
   1   6  16        3.65       14.88     17.67 o 
   2   6  16      584.38      631.57     23.56 o 
   3   6  16        0.11       -0.14      0.29 o 
   4   6  16        6.08       13.39      4.73 o 
  -9   7  16        0.43       13.36     38.66 o 
  -8   7  16      532.22      548.19     16.65 o 
  -7   7  16       27.05       49.20     27.28 o 
  -6   7  16      332.59      317.60     19.09 o 
  -5   7  16      339.64      366.28     20.07 o 
  -4   7  16       11.61       20.46      6.28 o 
  -3   7  16      358.25      352.10      8.88 o 
  -2   7  16       44.93       43.26     14.21 o 
  -1   7  16      326.46      364.82     16.46 o 
   0   7  16        2.38        9.98     20.19 o 
   1   7  16       11.02       15.35      2.43 o 
   2   7  16       11.09       11.51      7.16 o 
   3   7  16      475.93      443.08     26.82 o 
   4   7  16       83.92       79.61      0.48 o 
  -8   8  16        6.18       88.78     33.79 o 
  -7   8  16       34.83       39.36      9.23 o 
  -6   8  16      463.06      489.16     22.10 o 
  -5   8  16      174.39      180.92     10.88 o 
  -4   8  16      475.36      491.76     26.68 o 
  -3   8  16      504.25      497.27     11.29 o 
  -2   8  16      718.80      669.18      3.75 o 
  -1   8  16       20.98       45.57     13.09 o 
   0   8  16       82.63       85.79      5.39 o 
   1   8  16      312.90      297.28     28.68 o 
   2   8  16       45.51       42.51      7.97 o 
   3   8  16       27.71       27.21     27.11 o 
   4   8  16       63.84       60.23      9.16 o 
  -8   9  16       23.93       94.03     21.67 o 
  -7   9  16       22.83       19.00      1.62 o 
  -6   9  16       87.85       81.44     23.53 o 
  -5   9  16       61.74      102.63     12.11 o 
  -4   9  16      609.04      579.18     14.56 o 
  -3   9  16        7.12        5.82      1.75 o 
  -2   9  16      168.38      161.73     16.95 o 
  -1   9  16       34.24       41.80     14.18 o 
   0   9  16      109.86      145.11     16.66 o 
   1   9  16        9.11       17.74     16.04 o 
   2   9  16        8.24       27.78     19.09 o 
   3   9  16       48.25       61.67     16.90 o 
   4   9  16       14.11       10.50     21.86 o 
  -8  10  16       58.37       60.86     13.93 o 
  -7  10  16       51.91      102.03     28.73 o 
  -6  10  16       32.36       39.45      5.68 o 
  -5  10  16       42.79       28.61     12.83 o 
  -4  10  16        0.30       -0.95      6.78 o 
  -3  10  16        3.51       24.64     20.76 o 
  -2  10  16      228.03      241.01      7.83 o 
  -1  10  16      161.86      155.54      9.83 o 
   0  10  16      338.47      337.60     12.36 o 
   1  10  16       79.73      101.57     23.29 o 
   2  10  16       46.44       60.81     33.41 o 
   3  10  16       43.55       51.26     13.55 o 
  -7  11  16      154.33      147.89     37.42 o 
  -6  11  16        0.72        7.00     14.90 o 
  -5  11  16       79.17       70.83     15.96 o 
  -4  11  16       44.01       42.26      7.66 o 
  -3  11  16       22.52       32.58      6.73 o 
  -2  11  16       33.81       33.41      5.54 o 
  -1  11  16      402.40      400.27     14.89 o 
   0  11  16       44.71       69.30     43.62 o 
   1  11  16        0.76        4.58      0.95 o 
   2  11  16        6.46       10.69     34.36 o 
   3  11  16      195.69      255.83     40.19 o 
  -7  12  16       80.59       78.94     27.32 o 
  -6  12  16        0.95       31.62     39.57 o 
  -5  12  16       42.99       59.67     30.88 o 
  -4  12  16      383.73      400.82      9.97 o 
  -3  12  16      108.33      117.81      5.01 o 
  -2  12  16      102.55      124.46      9.21 o 
  -1  12  16        0.83       27.82     22.47 o 
   0  12  16       38.15       48.97     24.06 o 
   1  12  16      608.12      558.42      5.25 o 
   2  12  16       45.43       94.51     24.20 o 
   3  12  16        2.55       95.53     20.91 o 
  -6  13  16       17.41       29.33     14.41 o 
  -5  13  16       92.34       92.35      6.40 o 
  -4  13  16      324.44      288.88     33.51 o 
  -3  13  16       41.45       35.32      3.63 o 
  -2  13  16       16.00       13.48     24.68 o 
  -1  13  16        1.45        0.00     28.31 o 
   0  13  16      229.36      240.41     10.04 o 
   1  13  16        4.11       14.87     29.08 o 
   2  13  16      425.93      402.51      8.11 o 
  -6  14  16        0.71       50.30     36.46 o 
  -5  14  16        0.87        0.10      5.64 o 
  -4  14  16        1.98        7.45      0.95 o 
  -3  14  16       14.31       13.17     46.20 o 
  -2  14  16       82.05       74.46     37.51 o 
  -1  14  16      152.73      153.66     10.24 o 
   0  14  16        1.61        8.89     10.98 o 
   1  14  16        4.35        1.32     20.32 o 
  -5  15  16        2.40        0.95     17.76 o 
  -4  15  16       55.96       48.68      9.16 o 
  -3  15  16      190.92      156.55     41.43 o 
  -2  15  16       26.41       44.58     35.99 o 
  -1  15  16       58.45       63.50     23.87 o 
   0  15  16        5.66       13.36      7.73 o 
  -3  16  16        2.37       13.36     22.05 o 
  -2  16  16      123.90      152.02     33.36 o 
  -1  16  16       72.95      107.12     27.52 o 
  -9   1  17      102.15      106.22     13.97 o 
  -8   1  17        8.75       24.80     20.52 o 
  -7   1  17      180.32      219.30     32.33 o 
  -6   1  17      269.07      283.90     16.99 o 
  -5   1  17        3.01       16.14     21.87 o 
  -4   1  17      510.93      440.76     29.26 o 
  -3   1  17        0.25        4.60     19.35 o 
  -2   1  17     1043.13     1020.14     23.83 o 
  -1   1  17        1.46       27.50     20.38 o 
   0   1  17       90.86       87.62     26.38 o 
   1   1  17       20.23       14.71     14.70 o 
   2   1  17        0.68        8.06      3.57 o 
   3   1  17       12.17       54.76     32.60 o 
   4   1  17        4.96        6.14      5.92 o 
  -9   2  17       13.36       12.19      3.45 o 
  -8   2  17       89.77       91.51      6.97 o 
  -7   2  17      360.43      328.56     10.58 o 
  -6   2  17      229.99      236.01     12.27 o 
  -5   2  17      201.54      199.87     20.33 o 
  -4   2  17      117.64      112.00     13.77 o 
  -3   2  17     1498.34     1463.07     42.57 o 
  -2   2  17      237.47      305.55     26.99 o 
  -1   2  17     1458.21     1426.48     37.23 o 
   0   2  17        5.64        5.02      4.03 o 
   1   2  17      146.54      138.76      1.62 o 
   2   2  17      127.12      138.71     23.39 o 
   3   2  17       91.52       86.41     15.37 o 
   4   2  17        3.13       12.20      6.35 o 
  -9   3  17        6.14        9.39     24.82 o 
  -8   3  17       13.72       23.70     16.44 o 
  -7   3  17      193.33      185.66     13.86 o 
  -6   3  17      332.55      318.69     26.44 o 
  -5   3  17      407.56      387.10     14.79 o 
  -4   3  17      365.42      328.35      7.88 o 
  -3   3  17      226.35      233.01     17.70 o 
  -2   3  17     1378.86     1259.79     25.41 o 
  -1   3  17       13.36       15.76      8.41 o 
   0   3  17       22.56       20.60     12.84 o 
   1   3  17       16.14       10.66     16.97 o 
   2   3  17       64.13       57.40      8.78 o 
   3   3  17       12.75       21.98     11.03 o 
   4   3  17       14.97       31.36     20.82 o 
  -9   4  17      199.67      236.40     26.83 o 
  -8   4  17       41.15       55.65     26.78 o 
  -7   4  17       22.43       39.01     20.65 o 
  -6   4  17       41.75       50.36     22.45 o 
  -5   4  17       13.07        8.79      8.97 o 
  -4   4  17      199.00      210.55     42.05 o 
  -3   4  17       32.82       85.11     18.85 o 
  -2   4  17       15.13       11.94      6.20 o 
  -1   4  17      151.96      175.37     20.88 o 
   0   4  17      739.06      712.07      8.90 o 
   1   4  17       28.38       38.29     23.77 o 
   2   4  17      145.33      156.83     29.08 o 
   3   4  17        9.01       10.85     22.04 o 
   4   4  17        0.93        4.27      5.76 o 
  -8   5  17      219.47      208.98     19.23 o 
  -7   5  17       19.07       17.06     36.75 o 
  -6   5  17        0.92        5.13      2.38 o 
  -5   5  17       12.13       28.15     27.29 o 
  -4   5  17      234.99      216.28     11.03 o 
  -3   5  17        1.23       20.30     22.40 o 
  -2   5  17      449.45      469.62     16.95 o 
  -1   5  17      281.25      256.95      9.21 o 
   0   5  17       22.32       39.51     26.72 o 
   1   5  17       44.74       50.67     18.75 o 
   2   5  17        0.58       18.85     26.91 o 
   3   5  17       17.44      106.03     26.69 o 
   4   5  17       58.10       60.85     22.59 o 
  -8   6  17       53.96       50.28     21.18 o 
  -7   6  17      216.77      259.92     25.61 o 
  -6   6  17        3.77       27.52      9.18 o 
  -5   6  17      620.24      634.81     24.94 o 
  -4   6  17       91.20       94.29     15.18 o 
  -3   6  17     1080.54     1007.18     12.60 o 
  -2   6  17        0.43       33.94     15.90 o 
  -1   6  17      169.21      223.87     29.28 o 
   0   6  17       90.96       86.32     48.49 o 
   1   6  17       72.36       87.47     12.95 o 
   2   6  17      104.16      107.82     18.58 o 
   3   6  17        7.54        7.40      6.33 o 
   4   6  17       11.57        7.64     42.96 o 
  -8   7  17       59.99       51.88     18.17 o 
  -7   7  17       95.25      124.22     25.30 o 
  -6   7  17      216.33      220.55      7.29 o 
  -5   7  17        6.48        2.66     25.82 o 
  -4   7  17      232.49      266.28     15.70 o 
  -3   7  17      371.99      372.33     21.43 o 
  -2   7  17      527.03      486.28      5.58 o 
  -1   7  17      192.51      213.99     10.39 o 
   0   7  17       32.94       27.67      1.83 o 
   1   7  17       24.98       30.26     12.99 o 
   2   7  17       22.30       21.60      1.19 o 
   3   7  17        2.36        0.95     44.20 o 
  -8   8  17      102.51       98.80     23.86 o 
  -7   8  17      127.85      170.76     19.64 o 
  -6   8  17       55.49       65.82     25.44 o 
  -5   8  17      110.06      113.28     25.79 o 
  -4   8  17      173.53      158.49     16.70 o 
  -3   8  17        4.51        3.91     13.38 o 
  -2   8  17       58.37       56.56      9.98 o 
  -1   8  17       20.98       47.31     29.06 o 
   0   8  17      567.05      576.89     19.65 o 
   1   8  17        1.65        0.04     15.52 o 
   2   8  17       69.25       98.42     37.23 o 
   3   8  17       15.05       14.51     15.08 o 
  -7   9  17      108.71       92.59      5.54 o 
  -6   9  17      123.42      131.97      5.06 o 
  -5   9  17       84.94       87.82     15.23 o 
  -4   9  17      148.39      188.07     18.41 o 
  -3   9  17      120.39      115.93     11.09 o 
  -2   9  17      139.81      144.29     11.40 o 
  -1   9  17      836.53      757.21     28.20 o 
   0   9  17       66.92       74.45     29.28 o 
   1   9  17        0.29        3.53     14.41 o 
   2   9  17       27.27       29.59      3.25 o 
   3   9  17       28.58       42.96     17.09 o 
  -7  10  17       39.83       74.54     10.21 o 
  -6  10  17        0.50       68.11     28.19 o 
  -5  10  17      289.48      326.51     19.55 o 
  -4  10  17       94.48      100.08     18.66 o 
  -3  10  17      197.55      173.49     23.16 o 
  -2  10  17       63.87       59.29     13.09 o 
  -1  10  17       27.15       21.76      4.65 o 
   0  10  17       14.55       13.36     39.71 o 
   1  10  17      246.11      224.32      8.97 o 
   2  10  17        9.06       41.91     40.57 o 
  -7  11  17        5.83       48.59     17.43 o 
  -6  11  17      263.83      240.90     37.32 o 
  -5  11  17       18.83       19.01     34.89 o 
  -4  11  17      373.33      374.51     12.68 o 
  -3  11  17       53.87       56.88      6.75 o 
  -2  11  17       15.81       14.77      7.20 o 
  -1  11  17        1.50       29.59      9.74 o 
   0  11  17      374.70      392.52     36.37 o 
   1  11  17       41.27       53.93      9.74 o 
   2  11  17      112.90       94.03     28.26 o 
  -6  12  17        8.61        6.38      6.32 o 
  -5  12  17        5.27       24.73     20.52 o 
  -4  12  17       39.09       52.76     35.08 o 
  -3  12  17       36.34       57.15     10.82 o 
  -2  12  17       76.17       70.15      2.96 o 
  -1  12  17        0.69       -0.86      5.92 o 
   0  12  17       81.16       78.66     20.91 o 
   1  12  17       27.30       47.92     27.49 o 
  -5  13  17        1.04        3.11     19.90 o 
  -4  13  17       90.19       83.09      5.44 o 
  -3  13  17        0.68       -0.95     22.05 o 
  -2  13  17        6.76       30.76     23.72 o 
  -1  13  17      248.61      261.93     16.70 o 
   0  13  17      113.17      101.28     20.33 o 
   1  13  17        4.73       12.50     25.87 o 
  -4  14  17        9.25       23.01     34.46 o 
  -3  14  17       18.23       62.33     46.96 o 
  -2  14  17        0.13       -0.95     13.75 o 
  -1  14  17       58.49       60.71     42.10 o 
   0  14  17       52.60      126.58     22.81 o 
  -2  15  17       67.30       62.91     14.13 o 
  -8   0  18       75.66       97.27      6.01 o 
  -7   0  18       59.64       51.55     26.92 o 
  -6   0  18        0.20       60.42     14.13 o 
  -5   0  18        3.69       25.96     27.01 o 
  -4   0  18       30.43       24.91     39.52 o 
  -3   0  18     2711.80     2458.02     17.47 o 
  -2   0  18       62.05       68.92     27.68 o 
  -1   0  18      951.91      929.37     13.55 o 
   0   0  18       38.72       42.67     20.24 o 
   1   0  18        7.66       13.46      2.20 o 
   2   0  18       30.48      107.29     32.46 o 
   3   0  18       21.02      128.96     42.67 o 
  -8   1  18       71.07       84.81     35.27 o 
  -7   1  18      103.24      138.72     10.99 o 
  -6   1  18       36.56      117.54     27.13 o 
  -5   1  18        0.45        1.64     16.95 o 
  -4   1  18      317.95      322.34     24.17 o 
  -3   1  18        1.43       27.26      3.42 o 
  -2   1  18      931.90      808.92      9.91 o 
  -1   1  18       70.96       76.45     29.80 o 
   0   1  18       39.35       51.29     27.38 o 
   1   1  18        1.91        4.16     21.65 o 
   2   1  18       72.46       67.57     13.74 o 
   3   1  18       94.74      120.78     22.08 o 
  -8   2  18        0.70       32.47      8.69 o 
  -7   2  18        5.46       20.26      9.36 o 
  -6   2  18       12.71       34.01     24.38 o 
  -5   2  18        0.29        2.59     17.95 o 
  -4   2  18      126.32      129.64     20.36 o 
  -3   2  18       29.30       34.05     16.30 o 
  -2   2  18      103.89      106.72     19.33 o 
  -1   2  18       55.38       84.93     13.84 o 
   0   2  18      145.35      151.66     19.48 o 
   1   2  18        2.78        0.04     15.35 o 
   2   2  18       13.63       23.91     17.29 o 
   3   2  18        3.10       22.49     26.63 o 
  -8   3  18       63.69       75.59     18.52 o 
  -7   3  18       28.79       70.79     25.68 o 
  -6   3  18       15.27       27.36     26.54 o 
  -5   3  18       91.27       97.44     11.31 o 
  -4   3  18      148.70      136.18     27.91 o 
  -3   3  18       24.23      102.57     22.53 o 
  -2   3  18      950.68      920.62     19.47 o 
  -1   3  18        0.13        6.87     53.50 o 
   0   3  18      128.51      116.66      5.25 o 
   1   3  18        0.14        6.85     21.12 o 
   2   3  18       12.21       27.02     12.70 o 
   3   3  18        5.17        4.43      2.66 o 
  -8   4  18        5.35       40.45     23.91 o 
  -7   4  18       94.31      109.93     35.27 o 
  -6   4  18       72.33       75.79     23.19 o 
  -5   4  18       78.70       92.20     15.23 o 
  -4   4  18       60.00       85.20     18.95 o 
  -3   4  18     1125.41     1065.81     84.77 o 
  -2   4  18        0.38       14.76     17.30 o 
  -1   4  18      550.88      564.64     32.14 o 
   0   4  18       96.00       89.26     13.07 o 
   1   4  18       69.56       70.61     31.88 o 
   2   4  18        1.11       25.14     20.69 o 
   3   4  18       42.24       37.85      4.94 o 
  -8   5  18       10.51       78.90     19.21 o 
  -7   5  18        0.39       10.28     25.44 o 
  -6   5  18       83.81       99.81     25.92 o 
  -5   5  18      164.53      168.39     15.80 o 
  -4   5  18      247.72      256.79     11.17 o 
  -3   5  18        3.24        1.71      3.69 o 
  -2   5  18      752.69      729.60     17.01 o 
  -1   5  18      336.89      333.19     31.94 o 
   0   5  18       32.87       51.11     19.43 o 
   1   5  18       28.96       30.38      3.39 o 
   2   5  18       63.62       58.24     17.23 o 
   3   5  18       33.73       30.77     19.47 o 
  -8   6  18      112.94      100.32      6.39 o 
  -7   6  18      126.15      115.50     16.24 o 
  -6   6  18        0.66        0.48      1.78 o 
  -5   6  18       21.08       46.96     22.81 o 
  -4   6  18      605.17      557.64     37.23 o 
  -3   6  18        2.73       13.43     15.47 o 
  -2   6  18       54.63       62.26      9.18 o 
  -1   6  18        0.16       -0.87      5.02 o 
   0   6  18      223.49      211.99      3.89 o 
   1   6  18        7.93       18.45     10.71 o 
   2   6  18        1.14        7.66      7.01 o 
   3   6  18        2.47        9.84     20.68 o 
  -7   7  18       50.59       78.72     28.11 o 
  -6   7  18       30.33       31.83      7.06 o 
  -5   7  18      153.01      168.55     17.66 o 
  -4   7  18      173.25      169.67      6.11 o 
  -3   7  18      199.83      204.12     15.85 o 
  -2   7  18       61.99       83.30     17.08 o 
  -1   7  18      348.83      355.20     33.18 o 
   0   7  18      149.17      144.59      4.67 o 
   1   7  18        7.98        8.75      1.86 o 
   2   7  18       10.59       13.04      7.12 o 
  -7   8  18       19.34       35.69      6.49 o 
  -6   8  18       57.03       55.72     16.84 o 
  -5   8  18      215.68      222.64     20.91 o 
  -4   8  18        8.26       13.33     11.47 o 
  -3   8  18      212.87      271.44     18.31 o 
  -2   8  18        0.45       20.06     17.95 o 
  -1   8  18      452.71      411.92     20.09 o 
   0   8  18      105.78      100.08     14.70 o 
   1   8  18      298.42      304.41      3.51 o 
   2   8  18       35.85       46.11     14.89 o 
  -7   9  18        0.13       18.14     10.69 o 
  -6   9  18      161.11      144.11     15.90 o 
  -5   9  18       41.08       42.59     18.35 o 
  -4   9  18      116.11      126.20     14.54 o 
  -3   9  18       48.90       85.95     20.60 o 
  -2   9  18       41.62       45.97     12.85 o 
  -1   9  18      202.70      184.23      8.53 o 
   0   9  18      121.09      130.11     45.58 o 
   1   9  18       31.25       25.77     29.02 o 
   2   9  18       78.39       68.16     31.02 o 
  -6  10  18        0.15        5.78      9.72 o 
  -5  10  18       41.96       67.65     14.69 o 
  -4  10  18      228.69      239.95     12.75 o 
  -3  10  18       28.50       44.92     15.05 o 
  -2  10  18       59.32       76.63     17.60 o 
  -1  10  18        0.81       -0.86     12.37 o 
   0  10  18      190.52      178.79     30.26 o 
   1  10  18        0.21       -0.95     30.83 o 
  -6  11  18        1.95       14.92     13.02 o 
  -5  11  18       17.70       14.83     42.96 o 
  -4  11  18       73.44       79.60     11.60 o 
  -3  11  18      202.75      190.96     17.78 o 
  -2  11  18        1.54        1.03      8.19 o 
  -1  11  18      159.80      142.42      5.73 o 
   0  11  18      155.36      158.94     20.33 o 
   1  11  18        3.69       21.10     18.23 o 
  -5  12  18      235.21      234.31      9.21 o 
  -4  12  18       76.45       71.28     40.09 o 
  -3  12  18        0.87        1.32      4.47 o 
  -2  12  18        7.01        7.99      7.08 o 
  -1  12  18       81.38       81.14     46.96 o 
   0  12  18       14.88       28.26      8.59 o 
  -4  13  18       69.46       50.59     39.61 o 
  -3  13  18        0.33        1.81     20.24 o 
  -2  13  18        0.83       21.25     13.55 o 
  -1  13  18        9.56       18.14     44.10 o 
  -8   1  19       63.93       70.30     29.73 o 
  -7   1  19        7.10       55.42     23.34 o 
  -6   1  19      151.09      135.36     48.21 o 
  -5   1  19        2.94       13.63     14.34 o 
  -4   1  19      116.99      107.60     10.55 o 
  -3   1  19      234.73      255.38     19.81 o 
  -2   1  19      430.28      395.90     17.11 o 
  -1   1  19       35.64       33.88      0.86 o 
   0   1  19      138.35      124.40     19.52 o 
   1   1  19       66.47       72.64      8.18 o 
   2   1  19       23.08       32.84     29.59 o 
  -8   2  19       58.95       65.93     50.69 o 
  -7   2  19       67.49       64.76     39.81 o 
  -6   2  19       26.36       30.74      1.24 o 
  -5   2  19        9.66        8.63     23.75 o 
  -4   2  19        3.12        9.19      7.37 o 
  -3   2  19     1328.05     1214.62     16.90 o 
  -2   2  19      346.18      317.06     18.76 o 
  -1   2  19      249.28      233.70      5.63 o 
   0   2  19       41.30       39.30     10.93 o 
   1   2  19       85.21       70.01      8.26 o 
   2   2  19      198.40      199.28     16.06 o 
  -7   3  19        2.83       28.38     29.50 o 
  -6   3  19       12.08       23.83     24.14 o 
  -5   3  19       17.48       25.82      6.78 o 
  -4   3  19      231.05      212.61     17.28 o 
  -3   3  19        1.41        9.48     21.07 o 
  -2   3  19      546.62      520.80      9.38 o 
  -1   3  19      155.09      162.14      8.07 o 
   0   3  19      122.84      158.43     17.33 o 
   1   3  19       25.28       23.49      2.34 o 
   2   3  19       36.78       36.39     16.71 o 
  -7   4  19        2.24       51.75     31.07 o 
  -6   4  19       10.59        5.73      6.00 o 
  -5   4  19       19.16       32.77      7.88 o 
  -4   4  19      193.08      217.06     18.59 o 
  -3   4  19       63.80       73.85     22.80 o 
  -2   4  19      176.65      231.48     30.16 o 
  -1   4  19        2.74        4.71     21.10 o 
   0   4  19        3.97        2.90      6.81 o 
   1   4  19       78.49       96.61     25.68 o 
   2   4  19        0.71        3.66     18.87 o 
  -7   5  19      103.63      113.71     16.32 o 
  -6   5  19        0.30       -0.95      8.85 o 
  -5   5  19       68.98       64.71     20.20 o 
  -4   5  19       18.50       29.68     17.61 o 
  -3   5  19      163.83      161.93     10.12 o 
  -2   5  19      303.14      324.57     15.47 o 
  -1   5  19       15.58       11.70      6.63 o 
   0   5  19       42.42       44.00     11.07 o 
   1   5  19       69.25       75.40      7.92 o 
   2   5  19       35.91       40.40     17.88 o 
  -7   6  19        1.81       -0.57     22.13 o 
  -6   6  19        7.85        6.68     12.23 o 
  -5   6  19        2.20        1.66     29.65 o 
  -4   6  19       54.03       50.07      9.78 o 
  -3   6  19      264.36      248.27     30.36 o 
  -2   6  19      272.61      271.36     29.11 o 
  -1   6  19      424.47      380.36     31.88 o 
   0   6  19        3.24       20.79     17.55 o 
   1   6  19      106.37      107.90      6.59 o 
   2   6  19       81.76       75.82      5.58 o 
  -7   7  19        8.70       17.85     20.88 o 
  -6   7  19       65.67       83.10     31.64 o 
  -5   7  19        0.01       -0.25      6.88 o 
  -4   7  19       83.00       96.50     15.18 o 
  -3   7  19        0.52        2.13      8.60 o 
  -2   7  19      253.97      247.94      9.52 o 
  -1   7  19      353.63      356.70     20.48 o 
   0   7  19       59.35       61.66      4.77 o 
   1   7  19       41.03       39.43      5.20 o 
  -6   8  19        0.74       12.33     24.54 o 
  -5   8  19       13.97       42.94     32.20 o 
  -4   8  19      504.42      488.99     26.09 o 
  -3   8  19       60.08       57.27      1.62 o 
  -2   8  19        5.34        7.07      6.25 o 
  -1   8  19       15.88       33.15     23.49 o 
   0   8  19        4.77        2.15     14.26 o 
   1   8  19       29.17       48.53     20.96 o 
  -6   9  19      107.12      126.57     31.74 o 
  -5   9  19      130.33      123.51      5.82 o 
  -4   9  19        1.56       17.73     13.22 o 
  -3   9  19       80.66       76.07     13.29 o 
  -2   9  19        7.24        5.18      3.89 o 
  -1   9  19       15.05       14.99     13.96 o 
   0   9  19       89.65      117.36     21.91 o 
  -5  10  19      236.42      244.36      7.63 o 
  -4  10  19       27.16       50.53      7.36 o 
  -3  10  19        8.63       31.42     29.95 o 
  -2  10  19       64.32       69.95     12.61 o 
  -1  10  19      152.73      142.56     15.66 o 
   0  10  19       23.54       17.18     25.58 o 
  -4  11  19       33.95       22.91     15.18 o 
  -3  11  19       19.30       35.55     17.10 o 
  -2  11  19        2.61        0.10     26.06 o 
  -1  11  19       57.46       74.65     44.96 o 
  -7   0  20       20.27       44.96     33.03 o 
  -6   0  20       79.86       68.73     29.97 o 
  -5   0  20       12.02        5.73     37.04 o 
  -4   0  20        5.24        3.53      1.81 o 
  -3   0  20      494.55      532.94     32.26 o 
  -2   0  20       91.33      104.33     43.81 o 
  -1   0  20       25.62       21.57     18.42 o 
   0   0  20      323.29      303.46      2.29 o 
   1   0  20       93.08       99.08     33.89 o 
  -7   1  20        3.83       25.80     21.72 o 
  -6   1  20       91.90      122.36      5.39 o 
  -5   1  20       21.26       56.43      7.73 o 
  -4   1  20       13.96       17.31      7.40 o 
  -3   1  20       71.00       90.23     27.51 o 
  -2   1  20      133.61      146.28     21.77 o 
  -1   1  20        8.57        6.98     18.80 o 
   0   1  20       14.88       39.88     17.61 o 
   1   1  20      230.49      209.98     53.36 o 
  -7   2  20       19.32       36.27     35.99 o 
  -6   2  20       10.47       17.33     17.34 o 
  -5   2  20       15.68       22.25      5.49 o 
  -4   2  20        5.71        4.13      6.66 o 
  -3   2  20       67.95       63.96      1.24 o 
  -2   2  20       41.12       42.88      8.65 o 
  -1   2  20        2.07       21.80     32.11 o 
   0   2  20        7.33       11.51     11.23 o 
   1   2  20        1.42       23.67     13.03 o 
  -6   3  20        5.27        7.61     30.07 o 
  -5   3  20       46.00       42.38      1.61 o 
  -4   3  20       16.20       11.48     15.69 o 
  -3   3  20      268.30      303.18     23.93 o 
  -2   3  20      259.41      267.44     17.09 o 
  -1   3  20       67.54       72.88     17.71 o 
   0   3  20        7.87       11.59      4.58 o 
   1   3  20      111.68      105.52      6.32 o 
  -6   4  20       12.29       13.54     33.79 o 
  -5   4  20       48.54       47.86      7.73 o 
  -4   4  20       86.28       90.93     41.48 o 
  -3   4  20      104.04       98.59     43.05 o 
  -2   4  20       80.71      134.26     14.81 o 
  -1   4  20      101.37       84.40      6.35 o 
   0   4  20      119.87      119.08     14.10 o 
   1   4  20       76.73       72.49     20.44 o 
  -6   5  20        4.98        5.19      1.24 o 
  -5   5  20      124.13      132.62     23.27 o 
  -4   5  20      170.79      165.12      2.37 o 
  -3   5  20        2.58       14.20     26.76 o 
  -2   5  20       81.92       84.34      7.60 o 
  -1   5  20      132.51      158.59      4.61 o 
   0   5  20       54.99       59.91     26.30 o 
   1   5  20      154.94      138.68     36.89 o 
  -6   6  20       30.22       32.17      2.32 o 
  -5   6  20       24.01       43.49      7.21 o 
  -4   6  20      255.48      218.00     17.18 o 
  -3   6  20       29.79       30.58      8.90 o 
  -2   6  20        8.73        7.53      0.67 o 
  -1   6  20        7.09       35.49     31.42 o 
   0   6  20       13.19       14.68      1.69 o 
  -5   7  20       94.91       95.71     11.41 o 
  -4   7  20       61.41       60.25      3.15 o 
  -3   7  20       37.36       39.22     23.48 o 
  -2   7  20       15.40       10.77      3.71 o 
  -1   7  20       19.10       34.85     19.83 o 
   0   7  20        0.27       -0.06      9.26 o 
  -5   8  20      111.53       99.68     24.27 o 
  -4   8  20       58.69       87.87     54.17 o 
  -3   8  20       65.28       98.86     25.42 o 
  -2   8  20      123.22       98.51      2.00 o 
  -1   8  20      124.29      121.75     19.33 o 
  -4   9  20        2.11       23.30      4.32 o 
  -3   9  20        0.46        1.22      2.63 o 
  -2   9  20       42.30       59.06      5.49 o 
  -5   1  21       22.36       21.72      9.16 o 
  -4   1  21        5.58        6.75     18.92 o 
  -3   1  21       60.76      109.13     46.92 o 
  -2   1  21       11.37       14.50      9.00 o 
  -1   1  21        0.94       11.37      6.20 o 
   0   1  21        0.59        2.83      1.77 o 
  -5   2  21       10.27       19.49     12.80 o 
  -4   2  21       14.79       21.29     18.56 o 
  -3   2  21       72.30       80.23     14.10 o 
  -2   2  21      106.82      112.07     14.42 o 
  -1   2  21        0.85       12.59     17.18 o 
  -5   3  21       81.67       79.22     17.11 o 
  -4   3  21       34.63       36.93     10.29 o 
  -3   3  21       49.84       58.78     24.29 o 
  -2   3  21        3.85        2.96     17.82 o 
  -1   3  21       10.65        5.77     31.05 o 
  -5   4  21        7.32       12.57     11.28 o 
  -4   4  21       17.38       25.58     19.84 o 
  -3   4  21        0.39       10.88     26.28 o 
  -2   4  21        3.32       31.26     23.94 o 
  -1   4  21       28.46       33.51     21.99 o 
  -4   5  21        2.69        2.27     12.11 o 
  -3   5  21        3.24        0.00      6.78 o 
  -2   5  21        5.27       14.88     30.09 o 
  -3   6  21       12.46       18.76     28.63 o 
  -2   6  21        1.28       21.90     14.45 o 
                                                 
